# Supplementary material for: Identification and expression analysis of WRKY gene family under drought stress in peanut (Arachis hypogaea L.)
Source: PLoS One. 2020 Apr 9;15(4):e0231396. doi: 10.1371/journal.pone.0231396 (PMC7144997; doi:10.1371/journal.pone.0231396)
Supplement: S1 Table — (XLSX) [file pone.0231396.s004.xlsx]

## Sheet: Sheet1
S1 Table. Sequences of the primers used in this study
Primer name	Primer Sequence
WRKY67-F	GACCCAAATAACAAAGCCATAC
WRKY67-R	TTGAAAGAAGGCGAACGAG
WRKY16-F	TGAGGATGGAACAACAAGAAC
WRKY16-R	GGGAAGAGGAAGTAGAAGGAG
WRKY87-F	TGATGGTTCTATGGAAGATGGC
WRKY87-R	TATCCTCTTGGAAACTTGGCTC
WRKY66-F	ATCAACACCCGACCATTATACG
WRKY66-R	ATTGTGACCACTCTCTTCTTCATCTC
WRKY18-F	ACACAACCATCCCTACCCTACTC
WRKY18-R	ACCAAACATCACCAAACTCAGC
WRKY154-F	CTGAGGATAATCTTGCCTGGAG
WRKY154-R	AAGTTAGCATAAGTAGGAGGGTTG
WRKY56-F	GATTCTGTTGCCACCCCTG
WRKY56-R	ACCCTTGGTTCTCTCACTGTTC
WRKY157-F	ACGGAAGAGAAAGGCGGAG
WRKY157-R	CATTGGAGCACCTGAAGTAAGC
WRKY26-F	TAAGCCCAACATCTCCGTCAAG
WRKY26-R	ACTACTCCACCATCATCCACCG
WRKY6-F	TAGACGACGGTTACAGATGGCG
WRKY6-R	AGGTAGCGGGACAAGGGTGAGT
WRKY150-F	AATGTAAAGAAGCGTGTGGAGCG
WRKY150-R	CTGAACGAGGCATAACTGGGC
ELF1b-F	AAGCTTCCCTGGCAAAGCTCAA
ELF1b-R	TTCCTCAGCTGCCTTCTTATCC
