# Supplementary material for: Identification and expression analysis of WRKY gene family under drought stress in peanut (Arachis hypogaea L.)
Source: PLoS One. 2020 Apr 9;15(4):e0231396. doi: 10.1371/journal.pone.0231396 (PMC7144997; doi:10.1371/journal.pone.0231396)
Supplement: S2 Table — (XLSX) [file pone.0231396.s005.xlsx]

## Sheet: Sheet1
S2 Table. List of the 158 AhWRKY genes identified in this study
Gene Name	Gene ID	ORF length（bp）	Size（aa）	MW(Da)	pI	Predicted Subcellular location	Chromosome No.	Group	Conserved motif	Zinc finger Domain pattern
M3PRRA.1	AhWRKY1	1803	600	64576.2	6.35	Nucleus.	1	I	WRKYGQK, WRKYGQK	C-X4-C-X23-H-X-H, C-X4-C-X22-H-X-H
S25UJZ.1	AhWRKY2	1077	358	38648.4	9.72	Nucleus.	1	IId	WRKYGQK	C-X5-C-X23-H-X-H
ZN7Y7A.1	AhWRKY3	930	309	33695.9	9.88	Nucleus.	1	IId	WRKYGQK	C-X5-C-X23-H-X-H
5041YP.1	AhWRKY4	1539	512	55209.4	8.61	Nucleus.	1	I	WRKYGQK, WRKYGQK	C-X4-C-X23-H-X-H, C-X4-C-X22-H-X-H
IBCJ8E.1	AhWRKY5	810	270	29907.6	8.12	Nucleus.	1	I	WRKYGQK, N/A	C-X4-C-X23-H-X-H, N/A
CVA9UE.1	AhWRKY6	1152	383	41901	5.67	Nucleus.	1	IIc	WRKYGQK	C-X4-C-X23-H-X-H
NA5G54.1	AhWRKY7	1629	542	58384.5	6.79	Nucleus.	1	IIb	WRKYGQK	C-X5-C-X23-H-X-H
Z92S4S.1	AhWRKY8	1071	356	39649	8.28	Nucleus.	1	IIb	WRKYGQK	C-X5-C-X23-H-X-H
U5J94J.1	AhWRKY9	2016	671	71962.3	5.71	Nucleus.	1	IIb	WRKYGQK	C-X5-C-X23-H-X-H
A4CVPZ.1	AhWRKY10	1044	347	37797.1	5.23	Nucleus.	2	IIe	WRKYGQK	C-X5-C-X23-H-X-H
DZR6VW.1	AhWRKY11	702	233	26758	7.17	Nucleus.	2	IIc	WRKYGQK	C-X4-C-X23-H-X-H
GV8AWD.1	AhWRKY12	1065	354	39814	9.78	Nucleus.	2	IId	WRKYGQK	C-X5-C-X23-H-X-H
WGNZ2X.1	AhWRKY13	687	228	25330.2	8.61	Nucleus.	2	I	N/A, GRKYGQK	N/A, C-X4-C-X22-H-X-Y
DMZ0MV.1	AhWRKY14	1311	436	48580.8	6.39	Nucleus.	2	I	WRKYGQK, WRKYGEK	C-X4-C-X23-H-X-H, C-X4-C-X22-H-X-H
I3UJNP.1	AhWRKY15	1578	525	57545.1	6.18	Nucleus.	3	IIb	WRKYGQK	C-X5-C-X23-H-X-H
FP3Q5V.1	AhWRKY16	972	323	35084.8	9.87	Nucleus.	3	IId	WRKYGQK	C-X5-C-X23-H-X-H
WH6N3S.1	AhWRKY17	1101	366	41925.7	5.57	Nucleus.	3	III	WRKYGQK	C-X7-C-X23-H-X-C
74VGR2.1	AhWRKY18	897	298	33990	6.06	Nucleus.	3	IIe	WRKYGQK	C-X5-C-X23-H-X-H
VPVP03.1	AhWRKY19	774	257	29162.8	8.49	Nucleus.	3	IIc	WRKYGQK	C-X4-C-X23-H-X-H
S3AGI0.1	AhWRKY20	429	142	16085.4	5.81	Nucleus.	3	IIc	WRKYGKK	N/A
4YP4NP.1	AhWRKY21	819	272	30663.6	5.8	Nucleus.	3	IIc	WRKYGQK	C-X4-C-X23-H-X-H
ET2S95.1	AhWRKY22	1536	511	57262.7	5.77	Nucleus.	3	IIb	WRKYGQK	C-X5-C-X23-H-X-H
GB36NI.1	AhWRKY23	921	306	34006.6	5.91	Nucleus.	3	IIe	WRKYGQK	C-X5-C-X23-H-X-H
65NT4G.1	AhWRKY24	1098	365	40036.9	6.62	Nucleus.	3	IIc	WRKYGQK	C-X4-C-X23-H-X-H
L6TRL0.2	AhWRKY25	789	262	29215.4	7.01	Nucleus.	3	IIe	WRKYGQK	C-X5-C-X23-H-X-H
W56I62.1	AhWRKY26	1731	576	61887.4	6.41	Nucleus.	4	IIb	WRKYGQK	C-X5-C-X23-H-X-H
R65J70.1	AhWRKY27	1473	490	53122.5	5.97	Nucleus.	4	IIe	WRKYGQK	C-X5-C-X23-H-X-H
34PMVH.1	AhWRKY28	1326	441	48086	8.25	Nucleus.	4	IIc	WRKYGRK	C-X4-C-X23-H-X-H
TAFM68.1	AhWRKY29	384	128	14940	9.78	Nucleus.	4	IIc	WRKYGKK	C-X4-C-X23-H-X-H
CJ9CGG.1	AhWRKY30	1011	336	37271.2	5.03	Nucleus.	4	IIc	WRKYGQK	C-X4-C-X23-H-X-H
E6YGIA.1	AhWRKY31	924	307	34079.3	9.53	Nucleus.	4	IIc	WRKYGKK	C-X4-C-X23-H-X-H
206U1W.1	AhWRKY32	951	317	35930.4	5.2	Nucleus.	4	III	WRKYGQK	C-X7-C-X23-H-X-C
2161LW.1	AhWRKY33	1113	370	40405.3	5.33	Nucleus.	4	IIe	WRKYGQK	C-X5-C-X23-H-X-H
WH9G9U.1	AhWRKY34	2301	766	83540.7	6.25	Nucleus.	4	I	WRKYGQK, WRKYGQK	C-X4-C-X23-H-X-H, C-X4-C-X22-H-X-H
JFB8VT.1	AhWRKY35	681	226	25658.5	8.71	Nucleus.	4	IIc	WRKYGQK	C-X4-C-X23-H-X-H
550C4N.1	AhWRKY36	1362	453	49872.1	8.37	Nucleus.	4	IIb	WRKYGQK	C-X5-C-X23-H-X-H
Y7DSHF.1	AhWRKY37	1605	534	57720.8	6.93	Nucleus.	4	I	WRKYGQK, WRKYGQK	C-X4-C-X23-H-X-H, C-X4-C-X22-H-X-H
50ZMU5.1	AhWRKY38	1005	334	37907.3	6.23	Nucleus.	5	III	WRKYGQK	C-X7-C-X23-H-X-C
L1BT9E.1	AhWRKY39	651	216	25008	8.88	Nucleus.	5	IIe	WRKYGQK	C-X5-C-X23-H-X-H
VPG7BH.1	AhWRKY40	1383	460	49609.4	7.08	Nucleus.	5	I	WRKYGQK, WRKYGQK	C-X4-C-X23-H-X-H, C-X4-C-X22-H-X-H
LWF21T.1	AhWRKY41	1128	375	41335.9	6.18	Nucleus.	5	IIe	WRKYGQK	C-X5-C-X23-H-X-H
691ACA.1	AhWRKY42	2091	696	75145.7	5.63	Nucleus.	5	I	WRKYGQK, WRKYGQK	C-X4-C-X23-H-X-H, C-X4-C-X22-H-X-H
13YX47.1	AhWRKY43	1089	362	40690.4	4.92	Nucleus.	6	III	WRKYGQK	C-X7-C-X23-H-X-C
71ALCZ.1	AhWRKY44	1542	513	55129.1	6.54	Nucleus.	6	IIb	WRKYGQK	C-X5-C-X23-H-X-H
DVQ9X5.1	AhWRKY45	891	296	32881.6	7.2	Nucleus.	6	IIc	WRKYGQK	C-X4-C-X23-H-X-H
D3ZAML.1	AhWRKY46	843	280	32135.5	5.02	Nucleus.	6	IIe	WRKYGQK	C-X5-C-X23-H-X-H
Y4PUSS.1	AhWRKY47	1095	364	40704	9.66	Nucleus.	6	IId	WRKYGQK	C-X5-C-X23-H-X-H
431KH3.1	AhWRKY48	1401	466	51641.3	8.16	Nucleus.	6	I	WRKYGQK, WRKYGQK	C-X4-C-X23-H-X-H, C-X4-C-X22-H-X-H
30ZBSQ.1	AhWRKY49	606	201	23160.4	8.66	Nucleus.	6	IIc	WRKYGQK	C-X4-C-X23-H-X-H
EJ82H8.1	AhWRKY50	1632	543	60242.9	6.82	Nucleus.	6	I	WRKYGQK, WRKYGQK	C-X4-C-X23-H-X-H, C-X4-C-X22-H-X-H
9C1IJD.1	AhWRKY51	876	291	32500.3	6.89	Nucleus.	6	IIa	WRKYGQK	C-X5-C-X23-H-X-H
F3IAW8.1	AhWRKY52	1767	588	64628.5	8.22	Nucleus.	7	I	WRKYGQK, WRKYGQK	C-X4-C-X23-H-X-H, C-X4-C-X22-H-X-H
YJ3JQK.1	AhWRKY53	1851	616	66476.6	6.67	Nucleus.	7	I	WRKYGQK, WRKYGQK	C-X4-C-X23-H-X-H, C-X4-C-X22-H-X-H
WH2E03.1	AhWRKY54	4038	1345	148613	6.18	Nucleus.	7	IIb	WRKYGQK	C-X5-C-X23-H-X-H
T3YMAA.1	AhWRKY55*	1242	413	46878.8	7.33	Nucleus.	7	IIc	WRKYGQK	C-X4-C-X23-H-X-H
5V6QPU.1	AhWRKY56	1737	578	63766.3	6.97	Nucleus.	7	I	WRKYGQK, WRKYGQK	C-X4-C-X23-H-X-H, C-X4-C-X22-H-X-H
1JA0E6.1	AhWRKY57	1053	350	37760.3	5.9	Nucleus.	7	III	WRKYGQK	C-X7-C-X23-H-X-C
I9PJJN.1	AhWRKY58	900	299	33926.9	8.38	Nucleus.	7	III	WRKYGQK	C-X7-C-X23-H-X-C
P38DLX.1	AhWRKY59	789	262	30264.5	6.71	Nucleus.	7	III	WRKYGQK	C-X7-C-X23-H-X-C
FUL0ZC.1	AhWRKY60	816	271	31600.8	8.51	Nucleus.	7	III	WRKYGQK	C-X7-C-X23-H-X-C
B4MGNH.1	AhWRKY61	951	316	36761.6	5.83	Nucleus.	7	III	WRKYGQK	C-X7-C-X23-H-X-C
CLQ0AV.1	AhWRKY62	1083	360	41736.3	6.1	Nucleus.	7	III	WRKYGQK	C-X7-C-X23-H-X-C
LLK29R.1	AhWRKY63	1032	343	38106.6	5.85	Nucleus.	8	III	WRKYGQK	C-X7-C-X23-H-X-C
EXY78R.1	AhWRKY64	513	170	19230.8	4.95	Nucleus.	8	IIc	WRKYGKK	C-X4-C-X23-H-X-H
7TT8S3.1	AhWRKY65	1524	507	54890.6	6.33	Nucleus.	8	IIb	WRKYGQK	C-X5-C-X23-H-X-H
JRMF73.1	AhWRKY66	834	277	29712.8	5.53	Nucleus.	8	IIe	WRKYGQK	C-X5-C-X23-H-X-H
QVC0B1.1	AhWRKY67	1035	344	37206.3	9.74	Nucleus.	8	IId	WRKYGQK	C-X5-C-X23-H-X-H
ZEA1CF.1	AhWRKY68	963	320	35677.1	8.31	Nucleus.	9	IIa	WRKYGQK	C-X5-C-X23-H-X-H
I0PPE2.1	AhWRKY69	723	240	27176	8.16	Nucleus.	9	IIc	WRKYGQK	C-X4-C-X23-H-X-H
H6RQL1.1	AhWRKY70	1086	361	40999.3	6.23	Nucleus.	10	IIb	WRKYGQK	N/A
B8J05C.1	AhWRKY71	3429	1142	129613	6.79	Cell membrane.	10	III	WRKYGQK	C-X4-C-X23-H-X-C
E3SE4T.1	AhWRKY72	3522	1173	133200	6.48	Cell membrane. Nucleus.	10	III	WRKYGQK	C-X7-C-X23-H-X-C
J0NZC0.1	AhWRKY73	924	307	34655.5	6.9	Nucleus.	10	III	WRKYGQK	C-X7-C-X23-H-X-C
I3Z0BD.1	AhWRKY74	666	221	25100.4	6.49	Nucleus.	10	IIc	WRKYGKK	C-X4-C-X23-H-X-H
KL0M69.1	AhWRKY75	627	208	23689.2	9.14	Nucleus.	10	IIc	WRKYGQK	C-X4-C-X23-H-X-H
MYRR9C.1	AhWRKY76	855	284	31722.6	8.67	Nucleus.	10	IIa	WRKYGQK	C-X5-C-X23-H-X-H
P8AW7B.1	AhWRKY77	1302	433	48180.7	6.99	Nucleus.	10	I	WRKYGQK, WRKYGQK	C-X4-C-X23-H-X-H, C-X4-C-X22-H-X-H
62XZQ4.1	AhWRKY78	1803	600	64549.2	6.35	Nucleus.	11	I	WRKYGQK, WRKYGQK	C-X4-C-X23-H-X-H, C-X4-C-X22-H-X-H
EDW718.1	AhWRKY79	1092	363	39302.3	9.72	Nucleus.	11	IId	WRKYGQK	C-X5-C-X23-H-X-H
NQHE67.1	AhWRKY80	2019	672	72038.6	5.87	Nucleus.	11	IIb	WRKYGQK	C-X5-C-X23-H-X-H
9FGC6P.1	AhWRKY81	1077	358	39875.2	8.32	Nucleus.	11	IIb	WRKYGQK	C-X5-C-X23-H-X-H
4IR4XJ.1	AhWRKY82	1638	545	58665.8	6.63	Nucleus.	11	IIb	WRKYGQK	C-X5-C-X23-H-X-H
96XQBG.1	AhWRKY83	1128	375	41092.2	5.66	Nucleus.	11	IIc	WRKYGQK	C-X4-C-X23-H-X-H
A6JJY3.1	AhWRKY84	1764	587	63862.4	8.55	Nucleus.	11	I	WRKYGQK, WRKYGQK	C-X4-C-X23-H-X-H, C-X4-C-X22-H-X-H
091A4A.1	AhWRKY85	960	319	34782.9	9.92	Nucleus.	11	IId	WRKYGQK	C-X5-C-X23-H-X-H
ELQ752.1	AhWRKY86	1038	345	37520.8	5.3	Nucleus.	12	IIe	WRKYGQK	C-X5-C-X23-H-X-H
TC7Y0P.1	AhWRKY87	1086	361	40504.8	5.33	Nucleus.	12	III	WRKYGQK	C-X7-C-X23-H-X-C
W479GS.1	AhWRKY88	996	331	38001.4	5.55	Nucleus.	12	III	WRKYGQK	C-X7-C-X23-H-X-C
1QRJ4L.1	AhWRKY89	729	242	26857.2	9.34	Nucleus.	12	IIc	WRKYDKK	C-X4-C-X23-H-X-H
A7J5JE.1	AhWRKY90	786	261	28576.8	7.24	Nucleus.	12	IIc	WHKYGKK	N/A
0S4LAK.1	AhWRKY91	1527	508	56924	6.41	Nucleus.	12	I	WRKYGQK, WRKYGEK	C-X4-C-X23-H-X-H, C-X4-C-X22-H-X-H
W73X2G.1	AhWRKY92	711	236	25938.8	9.28	Nucleus.	12	I	WRKYGQK, N/A	C-X4-C-X23-H-X-H, N/A
TUK55Y.1	AhWRKY93	711	236	25938.8	9.28	Nucleus.	12	I	WRKYGQK, N/A	C-X4-C-X23-H-X-H, N/A
3BGC1E.1	AhWRKY94	1065	354	39779	9.86	Nucleus.	13	IId	WRKYGQK	C-X5-C-X23-H-X-H
1T4KVN.1	AhWRKY95	1677	558	61035.2	6.42	Nucleus.	13	IIb	WRKYGQK	C-X5-C-X23-H-X-H
3RY6J8.1	AhWRKY96	972	323	35089.7	9.87	Nucleus.	13	IId	WRKYGQK	C-X5-C-X23-H-X-H
KK3V44.1	AhWRKY97	1098	365	41883.7	5.67	Nucleus.	13	III	WRKYGQK	C-X7-C-X23-H-X-C
I0TYPH.1	AhWRKY98	891	296	33913.8	5.9	Nucleus.	13	IIe	WRKYGQK	C-X5-C-X23-H-X-H
D6XHXS.1	AhWRKY99	471	156	18369.6	9.74	Nucleus.	13	IIc	WRKYGEK	C-X4-C-X23-H-X-H
BFRG35.1	AhWRKY100	771	256	29025.7	8.49	Nucleus.	13	IIc	WRKYGQK	C-X4-C-X23-H-X-H
GYR78M.1	AhWRKY101	546	181	20534.2	5.29	Nucleus.	13	IIc	WRKYGKK	C-X4-C-X23-H-X-H
MQ7GU6.1	AhWRKY102	1275	424	47222.1	8.02	Nucleus.	13	IIb	WRKYGQK	C-X5-C-X23-H-X-H
VPMT8W.1	AhWRKY103	819	272	30698.7	5.86	Nucleus.	13	IIc	WRKYGQK	C-X4-C-X23-H-X-H
2613M1.1	AhWRKY104	1635	544	60844.8	6.06	Nucleus.	13	IIb	WRKYGQK	C-X5-C-X23-H-X-H
U9T3UU.1	AhWRKY105	1017	338	37099	6.06	Nucleus.	13	IIe	WRKYGQK	C-X5-C-X23-H-X-H
1D4W9H.1	AhWRKY106	1077	358	39442.3	6.62	Nucleus.	13	IIc	WRKYGQK	C-X4-C-X23-H-X-H
7E4BRJ.1	AhWRKY107	789	262	29184.3	7.01	Nucleus.	13	IIe	WRKYGQK	C-X5-C-X23-H-X-H
FZU8AD.1	AhWRKY108	1779	592	63817.4	5.9	Nucleus.	14	IIb	WRKYGQK	C-X5-C-X23-H-X-H
T5S8G4.1	AhWRKY109	1479	492	53267.7	5.84	Nucleus.	14	IIe	WRKYGQK	C-X5-C-X23-H-X-H
SQ9ID6.1	AhWRKY110	1293	430	46852.1	5.63	Nucleus.	14	IIc	WRKYGRK	C-X4-C-X23-H-X-H
UJY589.1	AhWRKY111	1032	343	38264.4	4.99	Nucleus.	14	IIc	WRKYGQK	C-X4-C-X23-H-X-H
77CZVH.1	AhWRKY112	921	306	34699.3	5.18	Nucleus.	14	III	WRKYGQK	C-X7-C-X23-H-X-C
B6D6GK.1	AhWRKY113	1137	378	41306.3	5.34	Nucleus.	14	IIe	WRKYGQK	C-X5-C-X23-H-X-H
HSJ5V9.1	AhWRKY114	723	240	27439.8	8.52	Nucleus.	14	IIc	WRKYGQK	C-X4-C-X23-H-X-H
A3ULYL.1	AhWRKY115	2292	763	83299.4	6.41	Nucleus.	14	I	WRKYGQK, WRKYGQK	C-X4-C-X23-H-X-H, C-X4-C-X22-H-X-H
372SCG.1	AhWRKY116	681	226	25656.5	8.71	Nucleus.	14	IIc	WRKYGQK	C-X4-C-X23-H-X-H
RW7TM2.1	AhWRKY117	1359	452	49733	8.17	Nucleus.	14	IIb	WRKYGQK	C-X5-C-X23-H-X-H
V3AFID.1	AhWRKY118	1608	535	57869	6.93	Nucleus.	14	I	WRKYGQK, WRKYGQK	C-X4-C-X23-H-X-H, C-X4-C-X22-H-X-H
H3A1N1.1	AhWRKY119	636	211	24448.4	9.02	Nucleus.	15	IIe	WRKYGQK	C-X5-C-X23-H-X-H
ZTD7SX.1	AhWRKY120	1005	334	37789.1	6.5	Nucleus.	15	III	WRKYGQK	C-X7-C-X23-H-X-C
VCGU4G.1	AhWRKY121	1392	463	49845.6	6.88	Nucleus.	15	I	WRKYGQK, WRKYGQK	C-X4-C-X23-H-X-H, C-X4-C-X22-H-X-H
0CK845.1	AhWRKY122	591	196	22567.9	9.68	Nucleus.	15	I	WRKYGQK, WRKYGQK	N/A, C-X4-C-X22-H-X-H
VN8ZWL.1	AhWRKY123	1131	376	41480.1	6.18	Nucleus.	15	IIe	WRKYGQK	C-X5-C-X23-H-X-H
SLD8K7.1	AhWRKY124	2094	697	75181.8	5.8	Nucleus.	15	I	WRKYGQK, WRKYGQK	C-X4-C-X23-H-X-H, C-X4-C-X22-H-X-H
20ME3S.1	AhWRKY125	1095	364	40706.9	9.71	Nucleus.	16	IId	WRKYGQK	C-X5-C-X23-H-X-H
IC6AW7.1	AhWRKY126	678	225	25468	5.5	Nucleus.	16	IIe	WRKYGQK	C-X5-C-X23-H-X-H
D15G2D.1	AhWRKY127	921	306	33920.7	6.86	Nucleus.	16	IIc	WRKYGQK	C-X4-C-X23-H-X-H
1B7IGJ.1	AhWRKY128	1155	384	40878.5	6.6	Nucleus.	16	IIb	WRKYGQK	C-X5-C-X23-H-X-H
EXJ5K8.1	AhWRKY129	1089	362	40864.6	4.98	Nucleus.	16	III	WRKYGQK	C-X7-C-X23-H-X-C
B1IT3E.1	AhWRKY130	1401	466	51623.3	8.18	Nucleus.	16	I	WRKYGQK, WRKYGQK	C-X4-C-X23-H-X-H, C-X4-C-X22-H-X-H
KT9XI0.1	AhWRKY131	744	247	28228.8	6.25	Nucleus.	16	I	WRKYGQK, WRKYGQK	N/A, C-X4-C-X22-H-X-H
P7H0T0.1	AhWRKY132	447	148	16843.1	8.63	Nucleus.	16	IIc	WRKYGQK	N/A
A8EX91.1	AhWRKY133	1719	572	63577.7	6.91	Nucleus.	16	I	WRKYGQK, WRKYGQK	C-X4-C-X23-H-X-H, C-X4-C-X22-H-X-H
ALL85F.1	AhWRKY134	816	271	30300.9	6.67	Nucleus.	16	IIa	WRKYGQK	N/A
79471H.1	AhWRKY135	2286	761	83404.5	7.86	Nucleus.	17	I	WRKYGQK, WRKYGQK	C-X4-C-X23-H-X-H, C-X4-C-X22-H-X-H
K37UFQ.1	AhWRKY136	2004	667	72405.4	7.91	Nucleus.	17	I	WRKYGQK, WRKYGQK	C-X4-C-X23-H-X-H, C-X4-C-X22-H-X-H
D17FLK.1	AhWRKY137	1536	511	56505.8	5.46	Nucleus.	17	IIb	WRKYGQK	N/A
LA4AI5.1	AhWRKY138	483	161	18285.3	6.92	Nucleus.	17	IIc	WRKYGQK	N/A
XUAL01.1	AhWRKY139	1737	578	63809.3	6.99	Nucleus.	17	I	WRKYGQK, WRKYGQK	C-X4-C-X23-H-X-H, C-X4-C-X22-H-X-H
J88C4R.1	AhWRKY140	852	283	32010.6	6.76	Nucleus.	17	III	WRKYGQK	C-X7-C-X23-H-X-C
G7PB2P.1	AhWRKY141	1143	380	41161.1	6.21	Nucleus.	17	III	WRKYGQK	C-X7-C-X23-H-X-C
VLJH54.1	AhWRKY142	486	161	18441.1	5.03	Nucleus.	17	IIc	WRKYGKK	C-X4-C-X23-H-X-H
SGU002.1	AhWRKY143	1149	382	41376.1	6.61	Nucleus.	18	IIe	WRKYGQK	C-X5-C-X23-H-X-H
AI43ZL.1	AhWRKY144	1002	333	38912	6.14	Nucleus.	18	III	WRKYGQK	C-X7-C-X23-H-X-C
MEK3S1.1	AhWRKY145	831	276	32516.7	7.63	Nucleus.	18	III	WRKYGQK	C-X7-C-X23-H-X-C
CE0NJE.1	AhWRKY146	792	263	30390.8	8.06	Nucleus.	18	III	WRKYGQK	C-X7-C-X23-H-X-C
WD74W9.1	AhWRKY147	1083	360	38835	9.56	Nucleus.	18	IId	WRKYGQK	C-X5-C-X23-H-X-H
G729YX.1	AhWRKY148	963	320	35694.1	8.31	Nucleus.	19	IIa	WRKYGQK	C-X5-C-X23-H-X-H
F7CVY8.1	AhWRKY149	756	251	28227	8.15	Nucleus.	19	IIc	WRKYGQK	C-X4-C-X23-H-X-H
GQZA4M.1	AhWRKY150	978	325	36506.3	5.56	Nucleus.	19	IIc	WRKYGQK	C-X4-C-X23-H-X-H
DWW0NY.1	AhWRKY151	1197	398	44469.3	6.1	Nucleus.	20	IIb	WRKYGQK	C-X5-C-X23-H-X-H
TAM8B0.1	AhWRKY152	3564	1187	134960	6.2	Cell membrane. Nucleus.	20	III	WRKYGQK	C-X7-C-X23-H-X-C
F0LKDS.1	AhWRKY153	849	283	31964.7	5.63	Nucleus.	20	I	WRKYGQK, WRKYGQK	N/A, C-X4-C-X22-H-X-H
2G4BRW.1	AhWRKY154	924	307	34711.7	7.71	Nucleus.	20	III	WRKYGQK	C-X7-C-X23-H-X-C
6J54UY.1	AhWRKY155	669	222	25235.5	6.54	Nucleus.	20	IIc	WRKYGKK	C-X4-C-X23-H-X-H
TET6YL.1	AhWRKY156	594	197	22536.8	9.02	Nucleus.	20	IIc	WRKYGQK	C-X4-C-X23-H-X-H
KJLF7A.1	AhWRKY157	852	283	31634.4	8.68	Nucleus.	20	IIa	WRKYGQK	C-X5-C-X23-H-X-H
95H00J.1	AhWRKY158	1314	437	48590.1	6.63	Nucleus.	20	I	WRKYGQK, WRKYGQK	C-X4-C-X23-H-X-H, C-X4-C-X22-H-X-H
N/A, not avaiable
*The sequences have been manually curated
