# Supplementary material for: Identification and expression analysis of WRKY gene family under drought stress in peanut (Arachis hypogaea L.)
Source: PLoS One. 2020 Apr 9;15(4):e0231396. doi: 10.1371/journal.pone.0231396 (PMC7144997; doi:10.1371/journal.pone.0231396)
Supplement: S3 Table — (XLSX) [file pone.0231396.s006.xlsx]

## Sheet: Sheet1
S3 Table. Segmentally and tandemly duplicated AhWRKY gene pairs
Gene Name	Gene ID	Gene Name	Gene ID	Duplication Type
AhWRKY97	KK3V44.1	AhWRKY87	TC7Y0P.1	Segmental duplication
AhWRKY97	KK3V44.1	AhWRKY120	ZTD7SX.1	Segmental duplication
AhWRKY97	KK3V44.1	AhWRKY17	WH6N3S.1	Segmental duplication
AhWRKY38	50ZMU5.1	AhWRKY97	KK3V44.1	Segmental duplication
AhWRKY23	GB36NI.1	AhWRKY105	U9T3UU.1	Segmental duplication
AhWRKY100	BFRG35.1	AhWRKY75	KL0M69.1	Segmental duplication
AhWRKY75	KL0M69.1	AhWRKY156	TET6YL.1	Segmental duplication
AhWRKY75	KL0M69.1	AhWRKY19	VPVP03.1	Segmental duplication
AhWRKY48	431KH3.1	AhWRKY130	B1IT3E.1	Segmental duplication
AhWRKY18	74VGR2.1	AhWRKY119	H3A1N1.1	Segmental duplication
AhWRKY18	74VGR2.1	AhWRKY39	L1BT9E.1	Segmental duplication
AhWRKY18	74VGR2.1	AhWRKY98	I0TYPH.1	Segmental duplication
AhWRKY158	95H00J.1	AhWRKY37	Y7DSHF.1	Segmental duplication
AhWRKY118	V3AFID.1	AhWRKY37	Y7DSHF.1	Segmental duplication
AhWRKY77	P8AW7B.1	AhWRKY37	Y7DSHF.1	Segmental duplication
AhWRKY66	JRMF73.1	AhWRKY143	SGU002.1	Segmental duplication
AhWRKY125	20ME3S.1	AhWRKY12	GV8AWD.1	Segmental duplication
AhWRKY125	20ME3S.1	AhWRKY47	Y4PUSS.1	Segmental duplication
AhWRKY36	550C4N.1	AhWRKY9	U5J94J.1	Segmental duplication
AhWRKY36	550C4N.1	AhWRKY117	RW7TM2.1	Segmental duplication
AhWRKY145	MEK3S1.1	AhWRKY59	P38DLX.1	Segmental duplication
AhWRKY67	QVC0B1.1	AhWRKY147	WD74W9.1	Segmental duplication
AhWRKY102	MQ7GU6.1	AhWRKY80	NQHE67.1	Segmental duplication
AhWRKY80	NQHE67.1	AhWRKY9	U5J94J.1	Segmental duplication
AhWRKY27	R65J70.1	AhWRKY109	T5S8G4.1	Segmental duplication
AhWRKY146	CE0NJE.1	AhWRKY59	P38DLX.1	Segmental duplication
AhWRKY94	3BGC1E.1	AhWRKY12	GV8AWD.1	Segmental duplication
AhWRKY101	GYR78M.1	AhWRKY74	I3Z0BD.1	Segmental duplication
AhWRKY101	GYR78M.1	AhWRKY20	S3AGI0.1	Segmental duplication
AhWRKY155	6J54UY.1	AhWRKY101	GYR78M.1	Segmental duplication
AhWRKY115	A3ULYL.1	AhWRKY34	WH9G9U.1	Segmental duplication
AhWRKY71	B8J05C.1	AhWRKY152	TAM8B0.1	Segmental duplication
AhWRKY113	B6D6GK.1	AhWRKY86	ELQ752.1	Segmental duplication
AhWRKY10	A4CVPZ.1	AhWRKY113	B6D6GK.1	Segmental duplication
AhWRKY33	2161LW.1	AhWRKY113	B6D6GK.1	Segmental duplication
AhWRKY119	H3A1N1.1	AhWRKY98	I0TYPH.1	Segmental duplication
AhWRKY95	1T4KVN.1	AhWRKY65	7TT8S3.1	Segmental duplication
AhWRKY95	1T4KVN.1	AhWRKY15	I3UJNP.1	Segmental duplication
AhWRKY138	LA4AI5.1	AhWRKY55	T3YMAA.1	Segmental duplication
AhWRKY104	2613M1.1	AhWRKY22	ET2S95.1	Segmental duplication
AhWRKY151	DWW0NY.1	AhWRKY22	ET2S95.1	Segmental duplication
AhWRKY22	ET2S95.1	AhWRKY70	H6RQL1.1	Segmental duplication
AhWRKY83	96XQBG.1	AhWRKY6	CVA9UE.1	Segmental duplication
AhWRKY104	2613M1.1	AhWRKY151	DWW0NY.1	Segmental duplication
AhWRKY104	2613M1.1	AhWRKY70	H6RQL1.1	Segmental duplication
AhWRKY100	BFRG35.1	AhWRKY156	TET6YL.1	Segmental duplication
AhWRKY100	BFRG35.1	AhWRKY19	VPVP03.1	Segmental duplication
AhWRKY43	13YX47.1	AhWRKY87	TC7Y0P.1	Segmental duplication
AhWRKY129	EXJ5K8.1	AhWRKY87	TC7Y0P.1	Segmental duplication
AhWRKY134	ALL85F.1	AhWRKY76	MYRR9C.1	Segmental duplication
AhWRKY51	9C1IJD.1	AhWRKY134	ALL85F.1	Segmental duplication
AhWRKY134	ALL85F.1	AhWRKY157	KJLF7A.1	Segmental duplication
AhWRKY28	34PMVH.1	AhWRKY110	SQ9ID6.1	Segmental duplication
AhWRKY64	EXY78R.1	AhWRKY142	VLJH54.1	Segmental duplication
AhWRKY12	GV8AWD.1	AhWRKY47	Y4PUSS.1	Segmental duplication
AhWRKY98	I0TYPH.1	AhWRKY39	L1BT9E.1	Segmental duplication
AhWRKY56	5V6QPU.1	AhWRKY139	XUAL01.1	Segmental duplication
AhWRKY102	MQ7GU6.1	AhWRKY9	U5J94J.1	Segmental duplication
AhWRKY33	2161LW.1	AhWRKY98	I0TYPH.1	Segmental duplication
AhWRKY137	D17FLK.1	AhWRKY54	WH2E03.1	Segmental duplication
AhWRKY158	95H00J.1	AhWRKY118	V3AFID.1	Segmental duplication
AhWRKY158	95H00J.1	AhWRKY77	P8AW7B.1	Segmental duplication
AhWRKY17	WH6N3S.1	AhWRKY120	ZTD7SX.1	Segmental duplication
AhWRKY148	G729YX.1	AhWRKY68	ZEA1CF.1	Segmental duplication
AhWRKY85	091A4A.1	AhWRKY16	FP3Q5V.1	Segmental duplication
AhWRKY85	091A4A.1	AhWRKY96	3RY6J8.1	Segmental duplication
AhWRKY85	091A4A.1	AhWRKY3	ZN7Y7A.1	Segmental duplication
AhWRKY127	D15G2D.1	AhWRKY45	DVQ9X5.1	Segmental duplication
AhWRKY45	DVQ9X5.1	AhWRKY150	GQZA4M.1	Segmental duplication
AhWRKY46	D3ZAML.1	AhWRKY126	IC6AW7.1	Segmental duplication
AhWRKY1	M3PRRA.1	AhWRKY53	YJ3JQK.1	Segmental duplication
AhWRKY136	K37UFQ.1	AhWRKY1	M3PRRA.1	Segmental duplication
AhWRKY78	62XZQ4.1	AhWRKY1	M3PRRA.1	Segmental duplication
AhWRKY149	F7CVY8.1	AhWRKY69	I0PPE2.1	Segmental duplication
AhWRKY41	LWF21T.1	AhWRKY123	VN8ZWL.1	Segmental duplication
AhWRKY21	4YP4NP.1	AhWRKY103	VPMT8W.1	Segmental duplication
AhWRKY65	7TT8S3.1	AhWRKY108	FZU8AD.1	Segmental duplication
AhWRKY82	4IR4XJ.1	AhWRKY108	FZU8AD.1	Segmental duplication
AhWRKY108	FZU8AD.1	AhWRKY7	NA5G54.1	Segmental duplication
AhWRKY108	FZU8AD.1	AhWRKY26	W56I62.1	Segmental duplication
AhWRKY10	A4CVPZ.1	AhWRKY86	ELQ752.1	Segmental duplication
AhWRKY33	2161LW.1	AhWRKY86	ELQ752.1	Segmental duplication
AhWRKY107	7E4BRJ.1	AhWRKY25	L6TRL0.2	Segmental duplication
AhWRKY116	372SCG.1	AhWRKY35	JFB8VT.1	Segmental duplication
AhWRKY79	EDW718.1	AhWRKY2	S25UJZ.1	Segmental duplication
AhWRKY65	7TT8S3.1	AhWRKY15	I3UJNP.1	Segmental duplication
AhWRKY156	TET6YL.1	AhWRKY19	VPVP03.1	Segmental duplication
AhWRKY49	30ZBSQ.1	AhWRKY132	P7H0T0.1	Segmental duplication
AhWRKY33	2161LW.1	AhWRKY10	A4CVPZ.1	Segmental duplication
AhWRKY151	DWW0NY.1	AhWRKY70	H6RQL1.1	Segmental duplication
AhWRKY4	5041YP.1	AhWRKY84	A6JJY3.1	Segmental duplication
AhWRKY121	VCGU4G.1	AhWRKY40	VPG7BH.1	Segmental duplication
AhWRKY82	4IR4XJ.1	AhWRKY7	NA5G54.1	Segmental duplication
AhWRKY82	4IR4XJ.1	AhWRKY26	W56I62.1	Segmental duplication
AhWRKY127	D15G2D.1	AhWRKY150	GQZA4M.1	Segmental duplication
AhWRKY112	77CZVH.1	AhWRKY88	W479GS.1	Segmental duplication
AhWRKY32	206U1W.1	AhWRKY88	W479GS.1	Segmental duplication
AhWRKY11	DZR6VW.1	AhWRKY114	HSJ5V9.1	Segmental duplication
AhWRKY74	I3Z0BD.1	AhWRKY20	S3AGI0.1	Segmental duplication
AhWRKY155	6J54UY.1	AhWRKY74	I3Z0BD.1	Segmental duplication
AhWRKY32	206U1W.1	AhWRKY112	77CZVH.1	Segmental duplication
AhWRKY51	9C1IJD.1	AhWRKY76	MYRR9C.1	Segmental duplication
AhWRKY157	KJLF7A.1	AhWRKY76	MYRR9C.1	Segmental duplication
AhWRKY51	9C1IJD.1	AhWRKY157	KJLF7A.1	Segmental duplication
AhWRKY51	9C1IJD.1	AhWRKY68	ZEA1CF.1	Segmental duplication
AhWRKY30	CJ9CGG.1	AhWRKY111	UJY589.1	Segmental duplication
AhWRKY77	P8AW7B.1	AhWRKY118	V3AFID.1	Segmental duplication
AhWRKY96	3RY6J8.1	AhWRKY16	FP3Q5V.1	Segmental duplication
AhWRKY16	FP3Q5V.1	AhWRKY3	ZN7Y7A.1	Segmental duplication
AhWRKY155	6J54UY.1	AhWRKY20	S3AGI0.1	Segmental duplication
AhWRKY96	3RY6J8.1	AhWRKY3	ZN7Y7A.1	Segmental duplication
AhWRKY136	K37UFQ.1	AhWRKY53	YJ3JQK.1	Segmental duplication
AhWRKY78	62XZQ4.1	AhWRKY53	YJ3JQK.1	Segmental duplication
AhWRKY133	A8EX91.1	AhWRKY50	EJ82H8.1	Segmental duplication
AhWRKY38	50ZMU5.1	AhWRKY17	WH6N3S.1	Segmental duplication
AhWRKY81	9FGC6P.1	AhWRKY8	Z92S4S.1	Segmental duplication
AhWRKY154	2G4BRW.1	AhWRKY73	J0NZC0.1	Segmental duplication
AhWRKY42	691ACA.1	AhWRKY124	SLD8K7.1	Segmental duplication
AhWRKY57	1JA0E6.1	AhWRKY141	G7PB2P.1	Segmental duplication
AhWRKY106	1D4W9H.1	AhWRKY24	65NT4G.1	Segmental duplication
AhWRKY43	13YX47.1	AhWRKY129	EXJ5K8.1	Segmental duplication
AhWRKY7	NA5G54.1	AhWRKY26	W56I62.1	Segmental duplication
AhWRKY128	1B7IGJ.1	AhWRKY44	71ALCZ.1	Segmental duplication
AhWRKY135	79471H.1	AhWRKY52	F3IAW8.1	Segmental duplication
AhWRKY92	CLQ0AV.1	AhWRKY93	TUK55Y.1	Tandem duplication
AhWRKY59	P38DLX.1	AhWRKY60	FUL0ZC.1	Tandem duplication
AhWRKY89	1QRJ4L.1	AhWRKY90	A7J5JE.1	Tandem duplication
AhWRKY28	34PMVH.1	AhWRKY29	TAFM68.1	Tandem duplication
AhWRKY61	B4MGNH.1	AhWRKY62	CLQ0AV.1	Tandem duplication
AhWRKY71	B8J05C.1	AhWRKY72	E3SE4T.1	Tandem duplication
