# Supplementary material for: Identification and expression analysis of WRKY gene family under drought stress in peanut (Arachis hypogaea L.)
Source: PLoS One. 2020 Apr 9;15(4):e0231396. doi: 10.1371/journal.pone.0231396 (PMC7144997; doi:10.1371/journal.pone.0231396)
Supplement: S4 Table — (XLSX) [file pone.0231396.s007.xlsx]

## Sheet: AhWRKY-AdWRKY
S4 Table. One-to-one orthologous relationships between Arachis hypogaea and two diploid wild species.
AhWRKY Gene Name	AhWRKY Gene ID	AiWRKY Gene Name	AiWRKY Gene ID
AhWRKY2	S25UJZ.1	AdWRKY49	Aradu.PK283
AhWRKY3	ZN7Y7A.1	AdWRKY38	Aradu.I1GRS
AhWRKY4	5041YP.1	AdWRKY47	Aradu.NTD67
AhWRKY6	CVA9UE.1	AdWRKY74	Aradu.Z5BX3
AhWRKY7	NA5G54.1	AdWRKY36	Aradu.GI8Z2
AhWRKY1	M3PRRA.1	AdWRKY17	Aradu.AW21H
AhWRKY74	I3Z0BD.1	AdWRKY21	Aradu.B7WMP
AhWRKY75	KL0M69.1	AdWRKY23	Aradu.BWB05
AhWRKY76	MYRR9C.1	AdWRKY5	Aradu.20TYF
AhWRKY77	P8AW7B.1	AdWRKY48	Aradu.P3BGN
AhWRKY70	H6RQL1.1	AdWRKY15	Aradu.9L7NB
AhWRKY73	J0NZC0.1	AdWRKY75	Aradu.Z8LVK
AhWRKY78	62XZQ4.1	AdWRKY17	Aradu.AW21H
AhWRKY83	96XQBG.1	AdWRKY74	Aradu.Z5BX3
AhWRKY84	A6JJY3.1	AdWRKY47	Aradu.NTD67
AhWRKY79	EDW718.1	AdWRKY49	Aradu.PK283
AhWRKY91	0S4LAK.1	AdWRKY62	Aradu.V6U4I
AhWRKY90	A7J5JE.1	AdWRKY72	Aradu.YK9C7
AhWRKY86	ELQ752.1	AdWRKY73	Aradu.YZ7HA
AhWRKY99	D6XHXS.1	AdWRKY18	Aradu.B1C6F
AhWRKY96	3RY6J8.1	AdWRKY26	Aradu.C90G3
AhWRKY103	VPMT8W.1	AdWRKY39	Aradu.I1JUP
AhWRKY104	2613M1.1	AdWRKY24	Aradu.BWE0N
AhWRKY106	1D4W9H.1	AdWRKY40	Aradu.I8GKQ
AhWRKY100	BFRG35.1	AdWRKY50	Aradu.PM5NX
AhWRKY101	GYR78M.1	AdWRKY25	Aradu.C8ZMR
AhWRKY95	1T4KVN.1	AdWRKY34	Aradu.EY4MD
AhWRKY107	7E4BRJ.1	AdWRKY35	Aradu.G4IDA
AhWRKY108	FZU8AD.1	AdWRKY66	Aradu.VSA8A
AhWRKY109	T5S8G4.1	AdWRKY44	Aradu.LAA50
AhWRKY118	V3AFID.1	AdWRKY28	Aradu.CST5R
AhWRKY112	77CZVH.1	AdWRKY4	Aradu.1S9TS
AhWRKY110	SQ9ID6.1	AdWRKY63	Aradu.V8B24
AhWRKY116	372SCG.1	AdWRKY32	Aradu.E2930
AhWRKY113	B6D6GK.1	AdWRKY22	Aradu.BB4JP
AhWRKY115	A3ULYL.1	AdWRKY8	Aradu.2SS2B
AhWRKY111	UJY589.1	AdWRKY57	Aradu.S9TS8
AhWRKY117	RW7TM2.1	AdWRKY19	Aradu.B1KKT
AhWRKY119	H3A1N1.1	AdWRKY61	Aradu.U1JXN
AhWRKY120	ZTD7SX.1	AdWRKY45	Aradu.M1GCR
AhWRKY123	VN8ZWL.1	AdWRKY55	Aradu.RZ9Z0
AhWRKY124	SLD8K7.1	AdWRKY60	Aradu.TF48T
AhWRKY121	VCGU4G.1	AdWRKY68	Aradu.WLB92
AhWRKY133	A8EX91.1	AdWRKY56	Aradu.S7YD6
AhWRKY125	20ME3S.1	AdWRKY67	Aradu.WF2VJ
AhWRKY129	EXJ5K8.1	AdWRKY43	Aradu.KG41H
AhWRKY130	B1IT3E.1	AdWRKY54	Aradu.R83G6
AhWRKY126	IC6AW7.1	AdWRKY11	Aradu.455QS
AhWRKY127	D15G2D.1	AdWRKY33	Aradu.E9V4C
AhWRKY128	1B7IGJ.1	AdWRKY52	Aradu.Q51PJ
AhWRKY139	XUAL01.1	AdWRKY53	Aradu.QU3D9
AhWRKY140	J88C4R.1	AdWRKY27	Aradu.CDI4M
AhWRKY135	79471H.1	AdWRKY29	Aradu.CW4J0
AhWRKY136	K37UFQ.1	AdWRKY12	Aradu.76148
AhWRKY144	AI43ZL.1	AdWRKY3	Aradu.1C3SG
AhWRKY146	CE0NJE.1	AdWRKY13	Aradu.92HAJ
AhWRKY148	G729YX.1	AdWRKY42	Aradu.KEE43
AhWRKY14	DMZ0MV.1	AdWRKY62	Aradu.V6U4I
AhWRKY10	A4CVPZ.1	AdWRKY73	Aradu.YZ7HA
AhWRKY11	DZR6VW.1	AdWRKY70	Aradu.Y0UPL
AhWRKY12	GV8AWD.1	AdWRKY14	Aradu.93TCK
AhWRKY158	95H00J.1	AdWRKY48	Aradu.P3BGN
AhWRKY151	DWW0NY.1	AdWRKY15	Aradu.9L7NB
AhWRKY155	6J54UY.1	AdWRKY21	Aradu.B7WMP
AhWRKY157	KJLF7A.1	AdWRKY5	Aradu.20TYF
AhWRKY154	2G4BRW.1	AdWRKY75	Aradu.Z8LVK
AhWRKY16	FP3Q5V.1	AdWRKY26	Aradu.C90G3
AhWRKY19	VPVP03.1	AdWRKY50	Aradu.PM5NX
AhWRKY20	S3AGI0.1	AdWRKY25	Aradu.C8ZMR
AhWRKY21	4YP4NP.1	AdWRKY39	Aradu.I1JUP
AhWRKY22	ET2S95.1	AdWRKY24	Aradu.BWE0N
AhWRKY24	65NT4G.1	AdWRKY40	Aradu.I8GKQ
AhWRKY25	L6TRL0.2	AdWRKY35	Aradu.G4IDA
AhWRKY15	I3UJNP.1	AdWRKY34	Aradu.EY4MD
AhWRKY26	W56I62.1	AdWRKY66	Aradu.VSA8A
AhWRKY27	R65J70.1	AdWRKY44	Aradu.LAA50
AhWRKY33	2161LW.1	AdWRKY22	Aradu.BB4JP
AhWRKY34	WH9G9U.1	AdWRKY8	Aradu.2SS2B
AhWRKY35	JFB8VT.1	AdWRKY32	Aradu.E2930
AhWRKY36	550C4N.1	AdWRKY19	Aradu.B1KKT
AhWRKY37	Y7DSHF.1	AdWRKY28	Aradu.CST5R
AhWRKY30	CJ9CGG.1	AdWRKY57	Aradu.S9TS8
AhWRKY32	206U1W.1	AdWRKY4	Aradu.1S9TS
AhWRKY28	34PMVH.1	AdWRKY63	Aradu.V8B24
AhWRKY41	LWF21T.1	AdWRKY55	Aradu.RZ9Z0
AhWRKY42	691ACA.1	AdWRKY60	Aradu.TF48T
AhWRKY38	50ZMU5.1	AdWRKY45	Aradu.M1GCR
AhWRKY39	L1BT9E.1	AdWRKY61	Aradu.U1JXN
AhWRKY40	VPG7BH.1	AdWRKY68	Aradu.WLB92
AhWRKY44	71ALCZ.1	AdWRKY52	Aradu.Q51PJ
AhWRKY45	DVQ9X5.1	AdWRKY33	Aradu.E9V4C
AhWRKY46	D3ZAML.1	AdWRKY11	Aradu.455QS
AhWRKY47	Y4PUSS.1	AdWRKY67	Aradu.WF2VJ
AhWRKY48	431KH3.1	AdWRKY54	Aradu.R83G6
AhWRKY49	30ZBSQ.1	AdWRKY1	Aradu.171F6
AhWRKY50	EJ82H8.1	AdWRKY56	Aradu.S7YD6
AhWRKY43	13YX47.1	AdWRKY43	Aradu.KG41H
AhWRKY51	9C1IJD.1	AdWRKY64	Aradu.VE705
AhWRKY52	F3IAW8.1	AdWRKY29	Aradu.CW4J0
AhWRKY53	YJ3JQK.1	AdWRKY12	Aradu.76148
AhWRKY56	5V6QPU.1	AdWRKY53	Aradu.QU3D9
AhWRKY57	1JA0E6.1	AdWRKY58	Aradu.T7DND
AhWRKY58	I9PJJN.1	AdWRKY27	Aradu.CDI4M
AhWRKY59	P38DLX.1	AdWRKY13	Aradu.92HAJ
AhWRKY61	B4MGNH.1	AdWRKY3	Aradu.1C3SG
AhWRKY63	LLK29R.1	AdWRKY65	Aradu.VL3IZ
AhWRKY64	EXY78R.1	AdWRKY69	Aradu.XE5AY
AhWRKY65	7TT8S3.1	AdWRKY31	Aradu.DT9DS
AhWRKY67	QVC0B1.1	AdWRKY46	Aradu.NH44H
AhWRKY68	ZEA1CF.1	AdWRKY42	Aradu.KEE43

## Sheet: AiWRKY-AhWRKY-AdWRKY
S4 Table. One-to-one orthologous relationships between peanut and two diploid wild species.
Common collinear AhWRKY gene pairs in A. duranensis and A. ipaensis
AhWRKY74
AhWRKY95
AhWRKY100
AhWRKY103
AhWRKY106
AhWRKY108
AhWRKY113
AhWRKY124
AhWRKY119
AhWRKY120
AhWRKY121
AhWRKY126
AhWRKY129
AhWRKY130
AhWRKY139
AhWRKY151
AhWRKY155
AhWRKY21
AhWRKY24
AhWRKY15
AhWRKY19
AhWRKY26
AhWRKY33
AhWRKY42
AhWRKY38
AhWRKY39
AhWRKY40
AhWRKY43
AhWRKY46
AhWRKY48
AhWRKY56
AhWRKY64

## Sheet: AhWRKY-AiWRKY
S4 Table. One-to-one orthologous relationships between Arachis hypogaea and two diploid wild species.
AhWRKY Gene Name	AhWRKY Gene ID	AiWRKY Gene Name	AiWRKY Gene ID
AhWRKY74	I3Z0BD.1	AiWRKY14	Araip.5KR1P
AhWRKY72	E3SE4T.1	AiWRKY28	Araip.E7ABQ
AhWRKY94	3BGC1E.1	AiWRKY17	Araip.60WGZ
AhWRKY95	1T4KVN.1	AiWRKY9	Araip.2CM48
AhWRKY97	KK3V44.1	AiWRKY36	Araip.HYR0N
AhWRKY100	BFRG35.1	AiWRKY1	Araip.05XM7
AhWRKY102	MQ7GU6.1	AiWRKY29	Araip.F1ZX1
AhWRKY103	VPMT8W.1	AiWRKY33	Araip.GNN30
AhWRKY105	U9T3UU.1	AiWRKY4	Araip.17DMG
AhWRKY106	1D4W9H.1	AiWRKY23	Araip.B07N1
AhWRKY108	FZU8AD.1	AiWRKY15	Araip.5X628
AhWRKY113	B6D6GK.1	AiWRKY12	Araip.4L5AH
AhWRKY114	HSJ5V9.1	AiWRKY2	Araip.11A9H
AhWRKY124	SLD8K7.1	AiWRKY11	Araip.4KW8X
AhWRKY119	H3A1N1.1	AiWRKY35	Araip.HGN3R
AhWRKY120	ZTD7SX.1	AiWRKY3	Araip.15EJY
AhWRKY121	VCGU4G.1	AiWRKY31	Araip.G0Q9N
AhWRKY126	IC6AW7.1	AiWRKY10	Araip.3G8AJ
AhWRKY129	EXJ5K8.1	AiWRKY5	Araip.1E1WQ
AhWRKY130	B1IT3E.1	AiWRKY8	Araip.2412K
AhWRKY139	XUAL01.1	AiWRKY16	Araip.609AA
AhWRKY142	VLJH54.1	AiWRKY18	Araip.761TD
AhWRKY143	SGU002.1	AiWRKY37	Araip.JP61Y
AhWRKY151	DWW0NY.1	AiWRKY13	Araip.50M3R
AhWRKY152	TAM8B0.1	AiWRKY28	Araip.E7ABQ
AhWRKY155	6J54UY.1	AiWRKY14	Araip.5KR1P
AhWRKY21	4YP4NP.1	AiWRKY33	Araip.GNN30
AhWRKY24	65NT4G.1	AiWRKY23	Araip.B07N1
AhWRKY15	I3UJNP.1	AiWRKY9	Araip.2CM48
AhWRKY17	WH6N3S.1	AiWRKY36	Araip.HYR0N
AhWRKY19	VPVP03.1	AiWRKY1	Araip.05XM7
AhWRKY26	W56I62.1	AiWRKY15	Araip.5X628
AhWRKY33	2161LW.1	AiWRKY12	Araip.4L5AH
AhWRKY42	691ACA.1	AiWRKY11	Araip.4KW8X
AhWRKY38	50ZMU5.1	AiWRKY3	Araip.15EJY
AhWRKY39	L1BT9E.1	AiWRKY35	Araip.HGN3R
AhWRKY40	VPG7BH.1	AiWRKY31	Araip.G0Q9N
AhWRKY43	13YX47.1	AiWRKY5	Araip.1E1WQ
AhWRKY46	D3ZAML.1	AiWRKY10	Araip.3G8AJ
AhWRKY48	431KH3.1	AiWRKY8	Araip.2412K
AhWRKY56	5V6QPU.1	AiWRKY16	Araip.609AA
AhWRKY64	EXY78R.1	AiWRKY18	Araip.761TD
AhWRKY66	JRMF73.1	AiWRKY37	Araip.JP61Y
