# Supplementary material for: Identification and expression analysis of WRKY gene family under drought stress in peanut (Arachis hypogaea L.)
Source: PLoS One. 2020 Apr 9;15(4):e0231396. doi: 10.1371/journal.pone.0231396 (PMC7144997; doi:10.1371/journal.pone.0231396)
Supplement: S6 Table — (XLSX) [file pone.0231396.s009.xlsx]

## Sheet: 昼夜节律
	GeneId	Gr_10am	Gr_10pm	Gr_1pm	Gr_2am	Gr_3pm	Gr_4am	Gr_4pm	Gr_6am	Gr_6pm	Gr_8am	Gr_8pm	Gr_Mid	Gr_noon	Wh_10am	Wh_10pm	Wh_1pm	Wh_2am	Wh_3pm	Wh_4am	Wh_4pm	Wh_6am	Wh_6pm	Wh_8am	Wh_8pm	Wh_Mid	Wh_noon
AcWRKY31	Aco000069.1	41.1284	30.2151	27.8709	30.0372	35.6741	31.4294	32.6457	35.9066	30.6614	37.1244	28.3014	29.8556	29.2894	37.1859	34.2663	38.5999	35.5369	41.0521	32.2398	33.7032	36.2336	37.0449	31.3877	35.8781	37.6467	38.9913
AcWRKY30	Aco000358.1	1.87971	1.51097	2.84732	1.81457	1.97653	1.35919	1.50451	1.15421	0.663282	0.614552	1.37632	0.843841	2.77856	0.896026	2.666	12.9679	3.66689	4.75362	0.50002	1.68415	0.639097	2.28648	0.684022	0.589668	12.1946	28.7809
AcWRKY29	Aco000436.1	0.0664372	0.268514	0.141589	0.180704	0.246548	0.165963	0.229938	0.0992897	0.304527	0.0990931	0.324273	0.101489	0.122616	0.849952	0.56453	0.377836	0.896037	0.567635	0.487778	0.461448	0.571807	0.726297	0.417109	0.650271	0.553318	0.552365
AcWRKY28	Aco000547.1	2.90673	5.72274	5.69499	4.15103	4.6529	4.19769	4.75754	3.2341	5.18891	2.81285	5.20502	5.42174	5.45506	12.7966	12.0066	10.5477	10.5119	9.8639	12.5775	9.68236	12.9913	10.9192	13.3412	11.7081	11.9264	9.65569
AcWRKY4	Aco000831.1	12.1071	4.63517	6.45375	7.36226	8.0007	9.07205	4.8433	11.8488	4.78869	13.6486	4.99303	6.69716	8.45592	9.77268	5.48468	18.4471	5.41285	12.3335	8.49209	10.2737	6.33823	7.24778	7.77023	9.24682	7.4326	11.5156
AcWRKY3	Aco001352.1	0.023166	0.0373185	0.0472441	0.0300469	0.109949	0.0297597	0.0184335	0.0143787	0.0335969	0.0570215	0.0635983	0.0271348	0.054332	0.0713719	0.0365589	0.0734546	0.128199	0.0493903	0.172622	0.10308	0.297167	0.0363569	0.194516	0.125067	0.157014	0.0364126
AcWRKY44	Aco001643.1	4.32085	10.9244	3.14703	8.64991	3.97873	6.79332	3.91854	8.34432	4.83709	5.72985	4.6032	9.5737	3.06759	18.2095	30.3436	98.3807	27.0203	27.7935	25.5513	30.5477	21.4382	34.7378	28.5238	21.1643	131.085	185.812
AcWRKY7	Aco002567.1	35.1431	13.2035	19.81	13.4167	14.2086	13.2639	20.1053	13.7147	15.5038	13.5555	15.9752	13.3125	20.6062	4.20703	4.73796	6.22423	6.96028	4.33138	3.68714	5.70887	4.25777	3.996	6.10055	4.46387	5.39385	4.90283
AcWRKY13	Aco003120.1	19.2866	27.6658	23.4397	20.0314	15.7539	20.0395	15.6702	13.4379	19.8824	12.7461	27.0186	23.1688	33.3298	13.8342	14.6937	16.1524	19.4899	17.008	16.1845	14.4493	15.2077	17.6691	19.0256	15.5919	15.3729	15.6461
AcWRKY43	Aco003674.1	2.21042	3.19521	1.37082	2.58846	1.16107	1.65572	1.85708	3.81811	2.5024	1.90707	1.54768	3.03124	1.23589	0.814433	0.934983	3.22876	4.90425	2.78738	1.47111	0.994307	1.75299	2.01133	1.96577	1.13279	2.21969	2.10916
AcWRKY36	Aco003738.1	0.494836	0.779402	0.948377	0.429762	0.359762	0.697703	0.503252	0.625542	0.532947	0.755801	0.474581	0.44013	0.701881	1.93042	2.22239	2.7919	1.59992	1.46794	2.70464	1.30277	1.59064	1.85356	1.63442	1.6477	2.11205	2.29489
AcWRKY35	Aco003842.1	8.49552	9.66321	11.2705	8.60318	11.1073	7.78528	11.0577	6.70046	9.83851	6.96742	8.61569	8.89523	9.62609	16.0299	19.505	15.051	18.5298	14.9712	18.8585	15.4521	21.0365	17.558	16.2111	18.2089	18.9367	15.0574
AcWRKY14	Aco005184.1	0.25286	1.80742	0.213415	1.02458	0.350532	0.705355	0.183222	0.762617	0.652078	0.733371	1.26264	0.655861	0.164922	0.08634	0.638903	2.91436	0.483163	0.368353	0.0905555	0.554343	0.225831	1.42806	0.994858	0.273789	1.16688	3.74687
AcWRKY15	Aco005240.1	9.78183	14.0513	13.4174	12.1523	15.7504	12.0031	13.9985	9.78155	13.4052	12.6637	14.6315	12.7678	13.4559	14.9631	12.6169	8.58134	13.064	8.77849	14.6166	10.8382	14.43	11.1421	13.8349	12.1761	15.1628	9.29725
AcWRKY24	Aco005520.1	6.53	20.1645	26.5997	11.8064	16.9806	16.4317	8.88378	8.53159	11.3348	4.58051	14.389	9.62857	18.9931	0.155637	1.45856	4.41264	2.64803	6.78535	0.296232	0.730255	0.523943	2.05426	0.21634	0.628996	3.57049	5.56934
AcWRKY25	Aco005568.1	0.0720295	0.0290109	0.0201188	0.0979961	0.0978595	0	0.0497738	0.112855	0	0.0678352	0.0217378	0.0824776	0.023691	6.40053	2.35247	6.95844	7.99528	5.83394	3.96208	3.52108	5.43317	4.73502	4.87099	1.69253	6.05905	5.40104
AcWRKY26	Aco005587.1	0.450694	0.290139	1.49263	0.328541	1.18997	0.541583	0.501964	0.324287	0.25314	0.286459	0.236331	0.195804	0.976589	0.791057	1.02278	3.94579	6.91516	2.97476	0.768934	1.38942	1.73792	2.3417	1.56953	0.390329	4.41992	6.71216
AcWRKY27	Aco005719.1	3.68918	9.44754	3.36474	9.95428	4.98567	11.2051	1.71695	10.0845	4.60998	10.729	6.5001	9.37541	5.57969	1.07607	1.6331	7.29229	8.55614	6.53416	0.444515	0.776835	0.982864	6.82961	1.88755	1.00229	6.85615	2.86304
AcWRKY42	Aco005897.1	11.0726	5.45996	3.15272	8.38452	3.79619	7.15644	3.83751	9.43839	2.01267	8.2778	2.65308	5.61233	4.99219	1.15436	0.698433	0.980739	1.2789	0.825053	1.98875	1.02453	0.845136	1.06662	1.32552	0.885022	1.4236	1.1368
AcWRKY41	Aco005906.1	31.9351	42.3346	21.0658	35.9131	26.4152	33.5494	25.9059	35.9039	32.0702	37.946	40.6853	37.4377	24.5936	12.7038	13.5581	12.0614	10.4255	14.2948	9.29981	19.7357	8.77064	19.0412	8.28165	16.111	11.7422	12.8365
AcWRKY40	Aco006038.1	4.68822	5.66908	8.38265	5.89473	7.70426	5.51847	7.3077	4.73921	8.97281	5.6612	6.67801	6.13663	6.37728	11.1952	10.5476	8.04046	44.3088	10.7767	11.717	7.31	14.0702	12.2419	14.0124	7.57137	30.8384	7.52703
AcWRKY39	Aco006054.1	0	0	0	0	0	0	0	0	0	0	0	0	0	0.0959727	0.632463	0	0.809377	0.327194	0.0222667	0.0271536	0.0258843	0.0171675	0	0	0.347845	0.0305805
AcWRKY38	Aco006201.1	0.89488	0.745681	0.647224	0.639607	0.482842	1.07034	0.786121	1.34414	1.1145	0.953272	0.796454	0.715446	0.604632	1.39322	0.694473	0.687686	0.924777	0.352221	0.984902	0.431463	1.0123	0.736564	1.01635	0.543004	0.631232	0.772813
AcWRKY37	Aco006221.1	1.61377	2.19726	1.04014	2.23155	0.879319	1.17767	1.49595	1.7145	1.10781	1.13857	1.65935	1.84437	0.934302	0.352694	0.392915	0.169839	1.07504	2.15695	0.512785	0.142588	0.736162	0.488388	0.266009	0.129366	0.599317	0.363859
AcWRKY34	Aco006470.1	26.1708	19.4562	20.0528	21.8505	22.3118	23.0992	18.0682	26.5886	17.3852	27.6121	16.967	20.9928	21.9327	22.2731	23.6156	22.193	20.0801	19.785	21.5561	20.7209	23.1166	22.1367	22.7256	23.5837	22.2899	22.8906
AcWRKY49	Aco007122.1	1.42422	25.4397	0.508119	7.40534	0.898378	5.65545	2.69454	3.51932	33.0689	1.32249	27.4007	14.6045	0.900558	2.41118	11.3159	12.2767	6.09218	5.44377	9.01787	8.36154	5.18624	14.6018	5.28642	16.6526	8.46511	6.52993
AcWRKY50	Aco007123.1	12.5196	108.963	6.12339	55.1116	6.83803	47.4375	12.4996	42.2643	101.501	22.4718	76.6246	86.2609	10.1742	17.9379	40.645	52.3024	23.1615	12.8401	20.4588	29.7311	19.199	43.7449	25.1326	40.29	83.0171	69.5295
AcWRKY45	Aco008200.1	1.53904	2.89941	4.49838	2.66285	3.93078	2.14415	2.04694	0.98062	1.21586	0.533422	1.41437	1.47505	2.68266	0.981085	27.9924	33.8999	157.927	42.3445	1.194	5.46729	6.38014	25.7806	20.9265	3.34896	170.409	42.0219
AcWRKY46	Aco008206.1	27.169	20.6703	23.1724	23.2413	21.1494	24.8882	20.5002	27.8164	18.2489	26.2622	21.1868	18.4738	26.9301	4.10883	4.94867	4.09859	6.59269	5.07864	5.01541	4.41263	4.43268	5.2633	3.5618	3.87329	6.33554	4.27687
AcWRKY47	Aco008276.1	1.09162	0.925173	0.48203	1.69385	0.877884	1.14157	0.564475	1.78068	0.407369	1.54452	0.464661	1.24405	0.609097	0.604302	1.48227	0.771965	7.25036	1.91422	0.504675	0.481491	0.735466	0.851489	0.7357	0.439176	5.24248	0.672421
AcWRKY18	Aco008510.1	15.539	6.99939	16.5635	7.16502	11.9412	8.52482	8.31169	5.79228	7.85155	6.5751	7.36902	5.23673	21.4998	8.2907	6.41952	11.9134	7.63796	9.02979	5.2991	7.7397	6.21688	7.40757	6.07572	5.87807	11.4456	14.0215
AcWRKY19	Aco008522.1	0	0	0	0	0	0	0	0	0	0	0	0	0	0	0	0	0	0	0	0	0	0	0	0	0	0
AcWRKY1	Aco009662.1	2.55016	4.22462	2.26742	3.04668	3.30597	2.98911	2.11566	4.05737	2.78316	3.89981	2.80265	2.92843	2.18241	11.1486	8.07978	4.78727	7.47302	4.3305	7.5311	6.49079	9.87073	7.52944	9.98338	7.6635	9.6518	6.84556
AcWRKY22	Aco009876.1	1.18682	2.25888	1.77936	1.74472	1.63132	1.70589	2.26682	1.79208	2.42868	1.36083	2.82441	1.92194	1.08282	1.13914	1.42214	0.714253	1.13551	1.10087	0.940506	1.28731	1.03728	1.59304	1.22861	1.26778	1.11568	0.683231
AcWRKY23	Aco009877.1	2.14912	2.07871	2.64503	1.92149	1.5352	2.48444	1.51381	2.22873	1.41697	2.10028	1.54622	1.59029	3.19158	1.35014	2.58407	4.87632	5.5492	3.85256	1.32772	2.10475	1.9009	3.2567	2.77535	1.55487	11.1602	7.23908
AcWRKY9	Aco011109.1	2.20735	3.52657	3.31263	4.25005	3.23823	5.06412	1.1803	6.38517	2.57189	3.70065	2.95497	4.46538	2.34916	2.54173	2.4919	11.1669	9.66752	12.0969	1.48287	2.26957	2.46184	4.63488	3.18441	1.2099	12.6062	10.3783
AcWRKY8	Aco011148.1	0	0	0	0.0157399	0.0215492	0	0	0	0.0198202	0.0505843	0	0.0906026	0	0	0.0215676	0	0.0203373	0	0	0	0.00743582	0.014299	0	0.0372784	0.0215736	0
AcWRKY16	Aco011731.1	0.696631	0.824607	1.4548	0.760947	1.1886	0.793217	0.959083	0.562609	0.718793	0.729781	0.821331	0.785913	1.33916	9.91312	11.4331	8.14188	8.02415	7.98308	11.4866	10.1005	11.004	8.92798	10.7091	11.388	9.22003	9.27491
AcWRKY33	Aco012507.1	15.0347	16.7061	23.379	20.6078	21.1238	27.7481	15.1114	40.6237	13.4007	34.3127	12.5387	18.6204	18.3553	28.9648	22.4131	22.9279	21.3317	21.206	18.9609	24.7762	22.0228	26.0965	20.8744	19.052	25.6825	23.7456
AcWRKY5	Aco012874.1	0	0	0	0.0290754	0.269883	0	0.0294375	0.0313388	0	0.0243877	0	0	0	1.29	7.25133	2.82741	2.45676	2.49869	4.30791	5.26449	4.23437	5.2115	3.27528	8.21444	5.11498	2.80021
AcWRKY11	Aco014348.1	0.019426	0.280792	0.0814081	0.269873	0.223738	0.269794	0.17385	0.408032	0.201342	0.226092	0.24711	0.349113	0.118256	8.9628	5.70471	3.85016	4.63488	2.64029	6.00377	5.48005	5.15092	4.03563	5.11253	5.51355	5.11429	6.99593
AcWRKY48	Aco016066.1	0.192736	0.0278906	0.0737947	0.146866	0.337024	0.0238271	0.294239	0.229112	0.0952017	0.0609992	0.149178	0.211744	0.0668234	0.958179	1.31389	2.1958	14.4744	4.29248	1.59369	1.685	2.85661	5.9622	4.16749	1.27145	4.64978	1.99726
AcWRKY10	Aco016822.1	0	0	0	0	0	0	0	0	0	0	0	0	0	0.162922	0.0925555	0.533515	0.133877	0.73171	0.137567	0.447411	0.302061	0.366077	0.528029	0.194269	0.304341	0.224716
AcWRKY2	Aco016930.1	3.91223	76.1806	0.427179	20.6394	1.28642	10.5675	3.75672	6.22472	77.0753	4.69114	54.6492	51.2903	1.65471	2.46576	11.7715	15.6633	8.04567	4.59216	7.64071	11.7234	5.79449	15.8207	5.95728	15.9831	15.5481	20.3246
AcWRKY17	Aco017007.1	0.042762	0.0481349	0.0121164	0.0114748	0.0423375	0.0378815	0.0898	0	0.056853	0.0552026	0.0390566	0.0257157	0.0140909	0.335524	0.170047	0.152452	0.197662	0.119356	0.157763	0.210307	0.117623	0.165096	0.240082	0.205539	0.165126	0.182708
AcWRKY20	Aco017401.1	19.1009	13.5042	16.6398	16.4904	17.2136	15.7473	16.0929	14.8387	12.1986	17.2244	13.138	13.2642	20.4139	29.982	28.7174	29.0837	44.4294	34.8532	29.8379	27.1643	28.5395	32.3668	31.7014	25.8574	35.5879	29.7745
AcWRKY12	Aco021320.1	1.16948	0.248234	0.173356	0.409983	0.331736	0.421225	0.379705	0.38267	0.286916	0.421288	0.206427	0.0930955	0.396418	0.406022	0.482795	0.517648	0.843303	0.57653	0.285141	0.625266	0.375137	0.612775	0.160152	0.41838	0.582792	0.757428
AcWRKY6	Aco022106.1	2.6344	5.27622	3.66642	4.2809	4.17827	3.33168	4.63478	2.71171	7.57562	2.32945	5.1987	5.62758	3.32736	0.898586	0.399308	0.43422	0.667582	0.323787	0.416057	0.457229	0.624511	0.395822	0.66261	0.598865	0.662159	0.320755
AcWRKY32	Aco022888.1	11.5409	17.7403	8.93177	11.1356	8.3826	13.4148	7.16018	18.1244	15.7096	9.47344	19.6173	12.9989	7.96995	2.54928	1.3708	3.65925	6.52142	4.22196	1.54378	1.39459	2.07085	3.00091	1.99066	1.02776	4.52243	4.78292
AcWRKY51	Aco025780.1	0	0	0	0	0	0	0	0	0	0	0	0	0	0	0	0	0	0	0	0	0	0	0	0	0	0
AcWRKY21	Aco026741.1	0.0431219	0.0186332	0.0258439	0.0589456	0.0626834	0.0609885	0.098182	0.0775321	0.0970307	0.024609	0.064732	0.0151673	0.155847	1.40554	0.775904	1.30061	3.01952	1.17706	0.834454	0.986332	1.26489	1.04113	1.67181	0.815134	1.15362	1.5576
AcWRKY52	Aco027950.1	1.85947	2.90311	2.74127	2.75258	2.79692	2.74076	1.1807	3.6155	2.12833	2.35481	2.45554	2.76231	1.89299	2.80872	3.07875	10.9312	9.5869	10.3712	2.82654	2.8453	3.38474	4.98243	3.98805	2.51395	12.6925	9.83526
AcWRKY53	Aco028684.1	5.38988	73.3958	1.35365	27.0636	3.73056	19.3831	8.36982	14.3756	71.1458	7.95335	53.8322	51.9823	2.97269	14.0519	33.3699	43.306	18.4437	9.54689	16.9793	22.577	12.8041	37.2304	17.6375	31.6972	79.9784	58.7012
AcWRKY54	Aco030791.1	0.0950135	0.154881	0.410669	0.168298	0.200672	0.0887511	0.127679	0.109145	0.122531	0.0958766	0.0985285	0.0995106	0.0957424	1.18259	0.395303	0.912507	0.455712	0.380757	0.62399	0.592761	0.443187	0.349999	0.636832	0.61891	0.59413	0.897328
AcWRKY55	Aco031477.1	2.09821	0.835029	1.14173	1.00964	1.31705	0.685483	1.30645	0.970684	1.09103	1.28404	0.822677	0.877947	1.09037	5.11936	3.62914	4.1813	3.55357	6.16025	4.19659	4.10923	3.53623	4.93256	3.85141	3.60064	4.75387	5.06084

## Sheet: 明文章
	GeneId	Pineapple_flower	Pineapple_fruit_S1	Pineapple_fruit_S2	Pineapple_fruit_S3	Pineapple_fruit_S4	Pineapple_fruit_S5	Pineapple_fruit_S7	Pineapple_leaf	Pineapple_root
AcWRKY31	Aco000069.1	23.4932	42.2684	41.6099	40.0145	47.0325	54.7434	38.7692	24.8458	45.1892
AcWRKY30	Aco000358.1	0.307298	2.14888	11.2878	5.82429	1.07143	6.89184	5.61283	0.0723026	3.63338
AcWRKY29	Aco000436.1	0.0282799	0	0.0411401	0.0420388	0.0315525	0	0.0210831	0	10.8485
AcWRKY28	Aco000547.1	1.41837	13.7466	10.9323	7.28709	3.58146	2.56924	3.96994	1.21779	3.46521
AcWRKY4	Aco000831.1	33.6361	12.8459	12.9802	10.5664	3.17896	2.41134	2.39246	31.6139	4.5509
AcWRKY3	Aco001352.1	0	0	0	0	0	0	0	0	22.1735
AcWRKY44	Aco001643.1	3.84319	17.8525	7.5876	7.91658	2.63401	2.92727	1.5963	4.08201	10.4946
AcWRKY7	Aco002567.1	3.69681	18.2035	49.5665	49.6876	89.9506	74.5138	69.0842	5.04485	44.681
AcWRKY13	Aco003120.1	23.0389	115.114	79.7444	67.1332	47.9325	29.7901	23.7819	22.6893	18.9069
AcWRKY43	Aco003674.1	19.8289	0.203911	0	0.260083	0.325345	0.296141	5.30437	20.3083	13.025
AcWRKY36	Aco003738.1	0.393879	0.942267	0.150788	0.462245	0.254423	0.771952	0.0927289	0.390205	0.762562
AcWRKY35	Aco003842.1	3.93109	10.0222	10.6035	9.98292	10.8507	11.7482	9.34153	4.47047	18.9362
AcWRKY14	Aco005184.1	0	0	0	0	0.531336	2.41821	6.65689	0	2.97178
AcWRKY15	Aco005240.1	7.80714	26.6702	24.1925	23.6847	8.75502	9.27038	8.0178	7.19765	24.8826
AcWRKY24	Aco005520.1	0.216265	7.34547	12.7193	11.4816	3.89513	9.93576	12.6219	0.407071	11.6082
AcWRKY25	Aco005568.1	0.135105	0	0	0.200838	0.100493	0.228682	0.0671485	0.0847686	17.9859
AcWRKY26	Aco005587.1	0.551603	1.5429	5.7241	5.95847	2.09248	3.17442	3.56397	0.899834	18.4547
AcWRKY27	Aco005719.1	0.177604	8.27968	7.14821	9.32847	1.91551	3.00616	2.55985	0.111433	0.777751
AcWRKY42	Aco005897.1	0.223695	0.26071	0.433893	0.332529	0	0.25242	0.500303	0.280704	1.17551
AcWRKY41	Aco005906.1	15.0457	38.1754	39.518	28.4082	19.9125	20.5554	46.5548	15.6079	18.4846
AcWRKY40	Aco006038.1	7.21433	9.93682	18.1732	19.313	11.8124	9.93804	8.56815	8.58263	32.6182
AcWRKY39	Aco006054.1	0	0	0.256694	0	0	0.0746668	0.032887	0	0.927251
AcWRKY38	Aco006201.1	5.38143	0.0825248	0.206016	0.0350861	0.158004	0.279653	0.563077	5.95321	7.65893
AcWRKY37	Aco006221.1	1.87559	2.5115	2.84461	1.77964	0.578812	1.01319	0.267755	1.35206	1.62521
AcWRKY34	Aco006470.1	17.2502	40.4291	32.3879	24.9217	23.5167	29.8824	26.3636	15.5246	37.3219
AcWRKY49	Aco007122.1	0.0485892	0.509663	0.918905	0.505604	1.62636	1.7271	0.543358	0	0.957501
AcWRKY50	Aco007123.1	0.255021	0.178332	0.964578	0.606553	2.10554	3.97121	1.14073	0.0960042	4.48942
AcWRKY45	Aco008200.1	1.37257	8.77541	12.1516	12.8251	7.56949	4.71284	6.02266	1.84539	16.3318
AcWRKY46	Aco008206.1	5.38733	11.0802	12.601	9.10759	5.73574	7.2711	8.4264	6.36263	14.3864
AcWRKY47	Aco008276.1	1.42777	0.232188	0.338122	0.29615	0.222277	0.39341	0.321801	1.06248	28.7463
AcWRKY18	Aco008510.1	2.10654	15.3278	29.5267	29.0291	38.6847	41.9676	20.4371	1.87538	13.0892
AcWRKY19	Aco008522.1	0	0	0	0	0	0	0	0	0
AcWRKY1	Aco009662.1	1.3076	22.7681	18.2614	14.6173	12.926	14.8289	8.05214	1.57521	47.6187
AcWRKY22	Aco009876.1	16.8578	1.51988	1.89712	2.39562	1.11195	1.07674	0.774612	16.8434	12.8701
AcWRKY23	Aco009877.1	5.70225	13.8474	14.2981	21.253	5.12439	6.26484	14.1368	5.56175	1.29394
AcWRKY9	Aco011109.1	5.79026	6.40051	10.2759	11.861	2.70844	5.0519	6.91267	5.65543	12.835
AcWRKY8	Aco011148.1	0	0	0	0	0.040994	0	0	0	0
AcWRKY16	Aco011731.1	10.2848	13.8692	8.98262	7.17541	4.51106	4.88595	2.62945	8.50996	5.37447
AcWRKY33	Aco012507.1	9.64572	17.1808	9.39884	4.32864	15.686	20.1578	15.2724	9.76308	25.3887
AcWRKY5	Aco012874.1	0	0.474615	0	0.30268	0.0757259	0.344643	0	0	0.62416
AcWRKY11	Aco014348.1	1.40786	5.24002	3.30335	2.29535	1.92546	1.61427	0.948004	1.0258	15.2141
AcWRKY48	Aco016066.1	9.65058	0.766871	0.558375	0.652084	2.63066	0.464055	0.694936	9.59859	5.40269
AcWRKY10	Aco016822.1	1.1783	0.316909	0	0.0673682	0.606763	0.230124	0.16893	0.767731	2.97688
AcWRKY2	Aco016930.1	0	0.167062	0	0.0710279	0.159931	0	0.0356215	0	0.188316
AcWRKY17	Aco017007.1	0.348218	2.24771	3.35114	1.43345	1.82302	1.40549	0.399386	0.151256	15.8706
AcWRKY20	Aco017401.1	9.34171	35.1675	44.4976	34.0818	42.767	29.4783	25.6593	9.59581	52.3484
AcWRKY12	Aco021320.1	1.13057	3.11442	0.996782	0.509278	0.611586	0.463907	1.53246	1.03178	7.78641
AcWRKY6	Aco022106.1	1.75769	1.14718	1.46601	1.88126	1.72576	2.69742	4.15828	2.38209	8.18977
AcWRKY32	Aco022888.1	17.042	1.27576	4.02788	2.20151	0.718415	1.45318	9.71278	19.4729	17.0312
AcWRKY51	Aco025780.1	0	0	0	0	0	0	0	0	0
AcWRKY21	Aco026741.1	1.64874	0.505672	0.294552	0.128994	0.419542	0.391675	0.194077	1.03446	0.532002
AcWRKY52	Aco027950.1	4.82771	8.15127	10.2345	11.2248	2.02564	4.64446	5.50634	4.54354	11.9258
AcWRKY53	Aco028684.1	0.102009	0.356663	0.0741983	0.90983	3.12985	5.78416	1.559	0.192008	3.68534
AcWRKY54	Aco030791.1	0.0829218	0.0724821	0.301576	0.308164	0.231294	0.456153	0.262732	0.117061	0
AcWRKY55	Aco031477.1	14.3203	5.17546	8.31294	3.94024	3.49506	6.0597	5.59462	17.4947	8.68298

## Sheet: 低温应答
	GeneId	sample_1	sample_2	sample_3	sample_4	sample_5	sample_6	sample_7	sample_8
AcWRKY31	Aco000069.1	13.2129	20.4239	22.3341	33.3215	25.4761	23.5662	11.8042	28.5737
AcWRKY30	Aco000358.1	1.12524	0.965548	0.237642	0.947092	28.2762	4.855	3.07825	57.3478
AcWRKY29	Aco000436.1	0.602491	1.02679	2.4494	6.27541	0	0.0851036	1.28094	0.976633
AcWRKY28	Aco000547.1	0.0662671	0.555989	0.384865	0.245413	0.888535	1.19813	0.606903	0.661036
AcWRKY4	Aco000831.1	1.238	4.98407	0.695811	2.69911	12.8925	8.93534	0.992742	2.23087
AcWRKY3	Aco001352.1	0	0	0	1.5356	0	0	0.108501	0.16545
AcWRKY44	Aco001643.1	108.561	7.66698	82.2831	64.5027	80.0009	25.1135	233.378	75.4768
AcWRKY7	Aco002567.1	29.3705	55.3245	360.119	275.268	49.0783	83.6222	176.248	129.713
AcWRKY13	Aco003120.1	3.33623	5.93111	7.04158	18.1564	20.7302	15.172	12.4561	25.8123
AcWRKY43	Aco003674.1	3.57214	2.76904	4.14926	6.75831	5.44645	4.38761	6.90882	9.60551
AcWRKY36	Aco003738.1	0.110413	0.173696	0.192377	0.204452	0.113882	0.124769	0.216689	0.275352
AcWRKY35	Aco003842.1	4.68913	6.86204	6.3967	14.4377	10.5164	8.87244	5.77833	12.6185
AcWRKY14	Aco005184.1	0	0	0	0	0	0.358281	3.73339	4.42785
AcWRKY15	Aco005240.1	4.93255	10.958	5.91426	26.0749	8.53388	10.5484	3.81658	6.66632
AcWRKY24	Aco005520.1	13.1641	4.83212	2.96261	4.03726	107.009	10.6919	31.9707	88.7206
AcWRKY25	Aco005568.1	0	0	0.278615	1.33246	0	0.406576	0.156912	0.119636
AcWRKY26	Aco005587.1	4.11308	1.54059	24.5704	7.97884	7.67653	0.88531	28.4443	46.0115
AcWRKY27	Aco005719.1	68.8963	0.165346	6.77575	2.04353	75.1259	3.91944	119.637	5.81893
AcWRKY42	Aco005897.1	0.794288	1.66604	0.230653	0	1.84329	6.50733	1.55881	7.52712
AcWRKY41	Aco005906.1	5.62882	13.5881	21.046	19.273	20.5087	15.5818	8.32315	6.37909
AcWRKY40	Aco006038.1	10.3131	6.01858	46.6611	39.1174	41.1757	8.83449	55.4959	54.176
AcWRKY39	Aco006054.1	0.939812	0.123205	0.955191	0.108765	2.54451	0	29.8179	3.04686
AcWRKY38	Aco006201.1	1.19426	2.10947	12.7038	25.1983	1.42627	2.91216	2.46712	3.38584
AcWRKY37	Aco006221.1	4.88855	5.01549	59.0053	47.1299	17.9762	7.6858	19.883	10.389
AcWRKY34	Aco006470.1	9.9055	15.8087	13.4235	24.1236	25.6898	22.3869	12.4903	33.2949
AcWRKY49	Aco007122.1	2.71732	0	0.300603	0.239602	13.7465	0.146221	3.55521	1.03262
AcWRKY50	Aco007123.1	0.543311	0	0.78886	1.63483	2.10142	1.99535	3.19879	3.92929
AcWRKY45	Aco008200.1	407.82	4.49066	172.621	12.0864	788.268	12.7456	1676.96	350.454
AcWRKY46	Aco008206.1	9.0957	16.3249	2.94082	5.03537	44.0057	14.7288	9.81472	22.3558
AcWRKY47	Aco008276.1	11.3183	2.13293	65.9397	23.9052	176.202	6.0952	120.202	13.5837
AcWRKY18	Aco008510.1	14.5553	10.2562	29.0586	37.6906	32.058	9.59456	28.4659	27.5263
AcWRKY19	Aco008522.1	0	0	0	0	0	0	0	0
AcWRKY1	Aco009662.1	8.07879	2.8486	15.5321	16.1201	16.3778	4.56461	19.3174	17.3682
AcWRKY22	Aco009876.1	0.479992	1.59903	2.65651	4.36557	1.95116	1.0848	0.295528	1.2956
AcWRKY23	Aco009877.1	4.36237	1.15825	2.91842	3.85995	24.0064	2.18399	6.93571	6.85792
AcWRKY9	Aco011109.1	13.0883	5.89076	10.8944	11.9706	102.913	11.0776	8.52739	35.468
AcWRKY8	Aco011148.1	0	0	0	0	0	0	0.128018	0
AcWRKY16	Aco011731.1	0.229091	0.747484	1.15311	5.82105	1.23395	1.98473	0.0999104	1.5489
AcWRKY33	Aco012507.1	11.0867	12.4216	16.4668	15.3408	41.0222	12.8705	10.5817	52.1542
AcWRKY5	Aco012874.1	0.180747	0	0	0	0	0	0	0
AcWRKY11	Aco014348.1	0	0.126841	0.140482	1.56764	0	0	0	0.482577
AcWRKY48	Aco016066.1	0.876142	0.459434	23.2373	18.1162	0	0.99006	6.30465	5.9722
AcWRKY10	Aco016822.1	0	0	0.280373	0.223478	0.12448	0.272761	0	0.722344
AcWRKY2	Aco016930.1	0.381734	0	1.18242	0.353427	0.262484	2.30063	30.6324	3.68099
AcWRKY17	Aco017007.1	0	0.149623	1.49143	3.30217	0.0735738	0.241823	0.186657	1.06735
AcWRKY20	Aco017401.1	8.21915	15.2389	45.1779	46.6093	31.7901	26.3708	34.3729	44.2886
AcWRKY12	Aco021320.1	0.63865	0.956849	6.46451	3.54775	3.76408	1.44338	3.93915	8.555
AcWRKY6	Aco022106.1	34.9504	30.6984	109.467	136.542	32.3148	25.2484	49.3202	108.017
AcWRKY32	Aco022888.1	51.9572	21.161	85.6471	73.6119	208.875	33.7163	40.1587	85.5835
AcWRKY51	Aco025780.1	0	0	0	0	0	0	0	0
AcWRKY21	Aco026741.1	0.0770299	0	1.34212	3.63721	0.556148	0.522273	0.705474	1.76732
AcWRKY52	Aco027950.1	3.35148	1.09481	2.23366	2.59428	22.6673	2.85596	1.94086	3.94609
AcWRKY53	Aco028684.1	1.22245	0	2.68212	2.13785	5.88399	3.83721	8.70781	9.34901
AcWRKY54	Aco030791.1	0	0	0	0	0	0	0	0
AcWRKY55	Aco031477.1	11.2758	5.57632	18.6346	16.5507	15.0339	9.01255	18.5907	41.2425

## Sheet: The transcriptome data
S6 Table. RNA-seq data of 158 AhWRKY genes that were used in this study.
Gene ID	Gene Name	80d-CK	80d-T	85d-CK	85d-T	95d-CK	95d-T	100d-CK	100d-T
AhWRKY85	091A4A	4.55285	7.61722	2.33884	2.19089	4.01348	4.20326	4.89313	3.68445
AhWRKY122	0CK845	0	0	0	0	0	0	0.117687	0
AhWRKY91	0S4LAK	0	0	0	0	0.026185	0	0	0
AhWRKY43	13YX47	8.66438	42.2696	6.80523	4.5707	7.60505	32.0462	12.2383	14.0433
AhWRKY128	1B7IGJ	0.240326	5.87687	3.31908	3.3117	2.04203	7.64298	25.3624	12.6063
AhWRKY106	1D4W9H	0.260617	0.535321	1.02924	0.767701	0.818957	2.38371	4.23681	1.47115
AhWRKY57	1JA0E6	0.186808	0.360851	0.150866	0.140197	0.951575	2.18304	0.519889	0.603285
AhWRKY89	1QRJ4L	0	0	0	0	0	0	0	0
AhWRKY95	1T4KVN	0.150621	0.24513	0.10379	0.329803	0.208325	0.223775	0.225496	0.164138
AhWRKY32	206U1W	15.2473	31.7529	11.1474	10.5557	39.3439	104.057	20.1797	28.1155
AhWRKY125	20ME3S	1.74064	1.6715	2.67483	1.38662	2.10342	1.27976	1.76905	1.48469
AhWRKY33	2161LW	0.31591	0.661112	0.70882	0.427173	0.431159	0.318652	0.795724	0.437483
AhWRKY104	2613M1	0	0	0	0	0	0	0.018313	0
AhWRKY154	2G4BRW	4.5107	9.76414	9.30646	6.78943	13.8464	25.1631	12.0603	14.2852
AhWRKY49	30ZBSQ	0.116404	1.99813	2.12046	1.74026	1.016	8.73583	6.61382	2.02429
AhWRKY28	34PMVH	0	0	0	0	0	0	0	0
AhWRKY116	372SCG	0.171011	0.066934	0.009645	0.052276	0.398196	0.156337	0	0.04354
AhWRKY94	3BGC1E	1.15896	1.72164	2.3773	1.22038	1.75292	1.44247	2.00681	1.67708
AhWRKY96	3RY6J8	14.9141	40.3678	8.43651	17.4686	29.946	50.2632	51.4627	42.5294
AhWRKY48	431KH3	0.178359	0.138714	0.174048	0	0	0.050614	0.093554	0.183297
AhWRKY82	4IR4XJ	0.415774	0.723047	0.463715	0.497426	0.381396	1.48972	3.42684	1.76469
AhWRKY21	4YP4NP	2.10475	3.71571	1.9024	2.9929	3.31098	3.24544	5.14843	4.64327
AhWRKY4	5041YP	2.00252	2.37478	2.07583	1.59476	1.63474	1.8557	1.3534	1.73261
AhWRKY38	50ZMU5	0	2.37729	0.038611	0.514919	0.388146	0.286478	0.412471	0.431296
AhWRKY36	550C4N	0	0.037766	0.055743	0.066541	0	0.039653	0.082156	0.058372
AhWRKY56	5V6QPU	4.78525	18.0345	7.40982	6.19311	5.234	15.1094	14.3026	16.14
AhWRKY78	62XZQ4	3.45936	4.32008	4.7491	3.4631	3.53655	4.05746	4.23207	4.96394
AhWRKY24	65NT4G	0.214958	0.329513	1.45255	0.51306	0.438998	1.42446	2.73043	1.1995
AhWRKY42	691ACA	2.0821	1.92823	1.98147	0.988053	1.43322	1.3079	1.68771	2.3511
AhWRKY155	6J54UY	0.266515	1.38452	0.360848	1.13286	1.65015	10.0701	2.22479	2.74277
AhWRKY44	71ALCZ	0.662368	10.9063	4.85538	5.95998	3.24092	12.0228	32.5402	18.7003
AhWRKY18	74VGR2	0.410925	0.771619	0.66919	0.757829	0.676469	1.47064	2.88628	1.03809
AhWRKY112	77CZVH	12.2405	22.9484	15.2911	6.99916	35.8926	96.6147	30.9983	35.5251
AhWRKY135	79471H	1.61624	2.7698	3.54909	2.73154	1.51996	2.83994	4.13787	4.19757
AhWRKY107	7E4BRJ	4.01724	15.5259	9.2753	14.6733	13.0135	32.5248	51.9246	42.1444
AhWRKY65	7TT8S3	6.46364	13.0037	9.13242	11.3154	7.32982	17.1729	26.0316	25.5333
AhWRKY158	95H00J	3.28503	2.2081	3.42766	0.648527	2.16485	2.54751	1.22962	2.93583
AhWRKY83	96XQBG	1.09829	2.03756	2.08157	2.45847	1.95646	4.90284	7.9063	4.56481
AhWRKY51	9C1IJD	3.32259	5.62343	6.15148	1.52636	23.2576	54.7413	8.60445	10.5437
AhWRKY81	9FGC6P	2.28643	7.20178	3.12751	5.71495	3.203	7.91011	8.06479	10.1917
AhWRKY115	A3ULYL	0.249449	0.320905	0.225403	0.307623	0.09104	0.143393	0.308422	0.223918
AhWRKY10	A4CVPZ	0.075328	0.167173	0.180542	0.337197	0.116235	0.128452	0.426717	0.294896
AhWRKY84	A6JJY3	2.07004	2.17877	2.26084	1.62959	3.05089	1.84861	1.51212	1.79895
AhWRKY90	A7J5JE	0	0	0	0	0	0	0	0
AhWRKY133	A8EX91	1.98233	7.87885	2.89036	1.32324	1.93763	6.09511	3.65615	3.74339
AhWRKY144	AI43ZL	0	0	0	0.031674	0	0	0	0.052657
AhWRKY134	ALL85F	4.94628	5.87443	7.29062	2.23813	24.1967	50.5208	8.60079	7.70699
AhWRKY130	B1IT3E	2.07091	2.47814	4.10845	1.67161	2.51512	2.01565	1.57303	3.2585
AhWRKY61	B4MGNH	0	0.066235	0	0.031367	0.16695	1.75137	0.318507	0.203074
AhWRKY113	B6D6GK	0.322217	0.229547	0.647847	0.502614	0.379858	0.317296	0.577761	0.275157
AhWRKY71	B8J05C	1.36772	1.57818	2.48117	1.60615	2.57645	3.01532	3.50623	2.0039
AhWRKY100	BFRG35	0.429878	0.323045	0.745381	0.27362	0.809643	0.585153	0.676716	0.524047
AhWRKY146	CE0NJE	0	0	0	0	0	0.035532	0	0
AhWRKY30	CJ9CGG	0	0	0	0	0	0	0	0
AhWRKY62	CLQ0AV	0	0	0	0	0	0	0	0
AhWRKY6	CVA9UE	0.753903	2.02489	1.45599	2.72827	1.99909	4.87475	8.15431	3.95337
AhWRKY127	D15G2D	0.346928	2.48903	2.22025	2.29313	0.845665	3.1425	5.36274	2.72759
AhWRKY137	D17FLK	0	0	0	0	0	0	0	0
AhWRKY46	D3ZAML	2.40155	5.0335	4.56382	3.0159	3.14488	4.86253	5.11219	12.0482
AhWRKY99	D6XHXS	0.070079	0.203173	0.537744	0.01552	0.446517	1.9426	0	0.074835
AhWRKY14	DMZ0MV	0	0	0	0	0.029413	0	0	0
AhWRKY45	DVQ9X5	0.402064	1.07179	1.43763	0.84158	0.51074	1.86055	2.00877	0.760161
AhWRKY151	DWW0NY	0	0	0	0	0	0	0	0
AhWRKY11	DZR6VW	0	0	0.036763	0.043884	0	0	0	0
AhWRKY72	E3SE4T	1.75434	1.79184	2.26883	1.43539	1.29016	1.63044	2.24493	2.43107
AhWRKY31	E6YGIA	0	0	0	0	0	0	0	0
AhWRKY79	EDW718	3.13897	10.2526	3.64405	7.41844	8.05326	19.2131	15.3108	11.1396
AhWRKY50	EJ82H8	2.23556	9.68413	2.39647	1.25399	2.3631	9.43502	5.2464	4.19322
AhWRKY86	ELQ752	0.137036	0.069285	0.636932	0.715311	0.171129	0.08208	0.287053	0.329083
AhWRKY22	ET2S95	0	0	0	0	0	0	0	0
AhWRKY129	EXJ5K8	6.09972	30.1849	5.62641	3.28581	6.40646	17.6647	12.9543	11.7875
AhWRKY64	EXY78R	0.619208	3.63378	2.96148	3.27329	1.49215	7.80177	9.2949	7.90923
AhWRKY153	F0LKDS	0	0.259249	0	0	0	0	0	0
AhWRKY52	F3IAW8	2.43862	3.11199	3.69549	2.10944	2.6897	3.04304	3.6241	2.97237
AhWRKY149	F7CVY8	0.117792	0.155218	0.172829	0	0.377216	0.158665	0.137244	0.060741
AhWRKY16	FP3Q5V	6.74239	21.4105	4.18068	8.87668	13.4895	23.1746	23.5326	20.3694
AhWRKY60	FUL0ZC	0	0	0	0	0	0	0	0
AhWRKY108	FZU8AD	13.2528	28.3688	17.8641	17.7092	15.8768	36.3196	31.5118	31.2138
AhWRKY148	G729YX	4.91234	17.6449	5.66457	2.40877	5.09801	6.52616	4.18484	7.18134
AhWRKY141	G7PB2P	0.104368	0	0.052846	0.0374	0.470727	0.702036	0.127677	0.192246
AhWRKY23	GB36NI	0	0	0	0.024139	0	0	0	0
AhWRKY150	GQZA4M	7.28478	16.7209	21.5754	21.5024	22.7821	36.2248	49.4372	26.7759
AhWRKY12	GV8AWD	1.34542	1.66297	2.35458	0.958925	1.65095	1.01927	2.10969	1.71548
AhWRKY101	GYR78M	6.9191	8.80292	7.72036	3.48946	15.665	71.8414	13.3089	19.6973
AhWRKY119	H3A1N1	0	0	0	0	0	0	0	0
AhWRKY70	H6RQL1	0	0	0	0	0	0	0	0
AhWRKY114	HSJ5V9	0	0	0.07036	0	0	0	0	0.154897
AhWRKY69	I0PPE2	0.463365	0.094408	0.108557	0.436564	0.398988	0.031174	0.124859	0.288648
AhWRKY98	I0TYPH	0.252609	0.340412	0.370109	0.358673	0.173426	0.511193	0.875542	0.323956
AhWRKY15	I3UJNP	0	0.115117	0.087477	0	0.065121	0.015644	0.060382	0.052397
AhWRKY74	I3Z0BD	0.058699	0.25197	0.381679	0.39357	0.637437	7.14848	1.45333	1.03345
AhWRKY58	I9PJJN	1.75263	9.65928	2.97683	7.45805	4.1327	17.2905	19.0871	12.8298
AhWRKY5	IBCJ8E	0	0.070683	0.048974	0.05318	0.047706	0.419271	0.033393	0.049878
AhWRKY126	IC6AW7	3.96057	7.02234	6.15397	4.7721	5.50137	6.08394	8.71109	10.8544
AhWRKY73	J0NZC0	1.88611	4.82407	3.54021	3.43947	9.02699	19.0807	9.49074	9.88529
AhWRKY140	J88C4R	1.15667	4.3597	2.63283	2.78524	2.6352	6.83892	10.0085	5.88633
AhWRKY35	JFB8VT	0.120164	0	0.054394	0	0.29584	0.136479	0.2035	0
AhWRKY66	JRMF73	0.81801	1.76654	0.405957	1.60472	1.31729	4.01773	2.97429	2.1049
AhWRKY136	K37UFQ	3.96176	3.23724	2.5986	2.04961	2.86424	2.13607	2.20731	3.495
AhWRKY157	KJLF7A	2.32227	19.5216	10.2433	10.7554	10.0332	30.9306	30.1738	26.4884
AhWRKY97	KK3V44	4.8149	59.6354	10.204	3.16855	8.66052	17.8506	15.5569	13.8264
AhWRKY75	KL0M69	0.824713	0.452651	0.477541	0.606058	0.991201	0.450262	0.679475	0.380041
AhWRKY131	KT9XI0	0.054163	0.208334	0.048325	0	0	0.270813	0.129718	0.117494
AhWRKY39	L1BT9E	0	0	0	0	0	0	0	0
AhWRKY25	L6TRL0	0.325718	3.65965	3.54461	5.44042	4.4543	11.528	16.6771	14.0802
AhWRKY138	LA4AI5	0	0	0.129776	0	0	0	0.178968	0.156029
AhWRKY63	LLK29R	0.222549	0.052498	0.04024	0.118847	0.131674	1.11396	0.148985	0.179952
AhWRKY41	LWF21T	0.046262	0	0	0.04977	0	0.041146	0.074431	0.041784
AhWRKY1	M3PRRA	3.82752	4.60443	4.55931	3.52692	3.1385	4.25364	4.63745	5.72088
AhWRKY145	MEK3S1	0	0	0	0	0	0	0	0
AhWRKY102	MQ7GU6	0	0	0	0	0	0	0	0
AhWRKY76	MYRR9C	2.6668	14.5312	8.0694	11.5907	9.36701	23.3662	36.6877	19.8124
AhWRKY7	NA5G54	0.201003	1.29712	0.319823	0.619546	0.477746	2.58862	6.10891	2.09271
AhWRKY80	NQHE67	0	0.26148	0.289903	0.318211	0.366333	0.998834	1.02672	1.44211
AhWRKY59	P38DLX	0	0	0.034144	0	0	0	0	0
AhWRKY132	P7H0T0	0.069478	1.49987	2.54244	1.16987	0.633846	5.19833	5.51852	2.28097
AhWRKY77	P8AW7B	4.6159	3.56415	2.17416	0.849968	3.60866	2.65818	2.08795	2.88285
AhWRKY67	QVC0B1	2.29927	10.9086	1.99203	5.67052	5.41842	13.4282	14.6381	10.9052
AhWRKY27	R65J70	0	0	0.009315	0.011119	0.01003	0	0.018599	0
AhWRKY117	RW7TM2	0	0	0.131362	0.022388	0.030293	0.097185	0.229922	0.065264
AhWRKY2	S25UJZ	2.22085	6.71653	2.35179	5.47728	6.28085	13.6782	11.8217	9.27067
AhWRKY20	S3AGI0	4.83032	9.10692	7.84204	4.07559	12.9254	38.9264	15.0439	16.2749
AhWRKY143	SGU002	79.1093	79.687	29.9613	114.425	113.471	56.3197	110.576	15.9794
AhWRKY124	SLD8K7	2.2571	2.21537	2.3456	1.42071	2.37078	1.37862	2.26767	2.28955
AhWRKY110	SQ9ID6	0	0	0	0	0	0	0	0
AhWRKY55	T3YMAA	0.09505	0.37993	1.60966	0.480961	0.521871	0.744712	3.05026	1.09719
AhWRKY109	T5S8G4	0	0	0	0	0	0	0	0
AhWRKY29	TAFM68	0	0	0	0	0	0	0	0
AhWRKY152	TAM8B0	1.22969	2.31545	3.29687	4.45542	5.18735	1.80519	2.047	3.05938
AhWRKY87	TC7Y0P	5.7576	29.3566	16.1537	8.182	8.82657	33.5067	22.749	23.2615
AhWRKY156	TET6YL	0.401293	0.173524	0.556188	0.244621	0.324049	0.283606	0.306697	0.075038
AhWRKY93	TUK55Y	1.34213	3.07969	3.8067	2.27888	1.48226	3.19124	3.60729	3.59465
AhWRKY9	U5J94J	0.015878	0.15819	0.311462	0.183772	0.208953	0.90566	0.745299	0.730824
AhWRKY105	U9T3UU	0.025281	0	0	0	0	0	0	0
AhWRKY111	UJY589	0	0	0	0	0	0	0	0
AhWRKY118	V3AFID	3.9656	4.98499	5.54543	5.35483	4.58381	5.22965	6.04322	7.92482
AhWRKY121	VCGU4G	1.76458	4.35215	3.40303	3.82697	4.3881	5.91444	5.09262	6.37014
AhWRKY142	VLJH54	0	0	0	0	0	0	0	0
AhWRKY123	VN8ZWL	0	0	0	0	0.022574	0	0	0
AhWRKY40	VPG7BH	3.22716	7.05894	3.16657	4.85151	6.92662	7.00745	7.80362	10.7112
AhWRKY103	VPMT8W	3.00578	3.09844	2.36128	3.30457	3.4605	4.10443	5.18563	4.40922
AhWRKY19	VPVP03	0.18746	0.191412	0.217168	0.17061	0.207535	0.194579	0.322042	0.156051
AhWRKY88	W479GS	0	0	0	0	0	0.101934	0	0
AhWRKY26	W56I62	8.02153	18.624	12.5314	12.7388	11.0784	23.8984	22.8013	22.6818
AhWRKY92	W73X2G	1.70114	2.29712	1.53577	1.49444	2.62303	2.49413	2.10373	1.72321
AhWRKY147	WD74W9	2.91309	7.12445	2.511	4.13103	4.10216	6.74797	14.7499	5.68638
AhWRKY13	WGNZ2X	0	0	0	0	0	0	0	0
AhWRKY54	WH2E03	2.50351	3.67075	3.7154	2.34122	2.8289	2.5328	2.71812	3.64795
AhWRKY17	WH6N3S	5.04537	57.0874	5.85382	2.01512	6.8667	15.4655	11.6532	12.6853
AhWRKY34	WH9G9U	0.067473	0.011805	0.111813	0.044314	0.013377	0.063761	0.107981	0.190277
AhWRKY139	XUAL01	7.39402	26.3657	11.0926	8.92999	8.5603	24.9649	20.4655	23.5724
AhWRKY47	Y4PUSS	1.06766	1.70877	2.26476	1.06648	2.13114	1.15216	2.33445	1.64845
AhWRKY37	Y7DSHF	5.72379	7.1537	7.43065	6.60705	5.42792	6.93175	11.1133	10.7462
AhWRKY53	YJ3JQK	6.06153	5.22679	4.71593	4.1994	5.03787	3.4057	4.95583	5.66789
AhWRKY8	Z92S4S	0.107715	0.672383	0.645006	0.815447	0.187604	1.42878	1.98185	1.64464
AhWRKY68	ZEA1CF	4.23852	15.7834	6.14575	2.38195	5.00811	5.06468	3.19307	6.68666
AhWRKY3	ZN7Y7A	3.3834	9.65371	2.58583	3.38263	4.84451	6.0788	6.59868	6.84304
AhWRKY120	ZTD7SX	0.06189	2.27729	0.478711	0.171386	0.106993	0.575192	0.871838	0.543327

## Sheet: 80d
S6 Table. RNA-seq data of 158 AhWRKY genes that were used in this study.
Gene Name	Gene ID	80d-CK	80d-T	FDR	log2FC
091A4A	AhWRKY85	4.55285	7.61722	0.124924	0.63415
13YX47	AhWRKY43	8.66438	42.2696	0	2.21171
1B7IGJ	AhWRKY128	0.240326	5.87687	0	4.4032
1D4W9H	AhWRKY106	0.260617	0.535321	0.46022	0.886685
206U1W	AhWRKY32	15.2473	31.7529	0.000237225	0.912534
20ME3S	AhWRKY125	1.74064	1.6715	0.937908	-0.138778
2161LW	AhWRKY33	0.31591	0.661112	0.301634	0.927893
2G4BRW	AhWRKY154	4.5107	9.76414	7.13e-05	1.00877
30ZBSQ	AhWRKY49	0.116404	1.99813	0	3.73586
3BGC1E	AhWRKY94	1.15896	1.72164	0.716469	0.469514
3RY6J8	AhWRKY96	14.9141	40.3678	3.47e-10	1.33556
4IR4XJ	AhWRKY82	0.415774	0.723047	0.540638	0.769115
4YP4NP	AhWRKY21	2.10475	3.71571	0.110312	0.682177
5041YP	AhWRKY4	2.00252	2.37478	0.937766	0.146614
50ZMU5	AhWRKY38	0	2.37729	0	5.97914
5V6QPU	AhWRKY56	4.78525	18.0345	0	1.80564
62XZQ4	AhWRKY78	3.45936	4.32008	0.942771	0.175328
65NT4G	AhWRKY24	0.214958	0.329513	0.935067	0.475902
691ACA	AhWRKY42	2.0821	1.92823	0.921373	-0.209945
6J54UY	AhWRKY155	0.266515	1.38452	1.75e-05	2.06761
71ALCZ	AhWRKY44	0.662368	10.9063	0	4.38196
74VGR2	AhWRKY18	0.410925	0.771619	0.505142	0.784691
77CZVH	AhWRKY112	12.2405	22.9484	0.00305456	0.807612
79471H	AhWRKY135	1.61624	2.7698	0.165245	0.682221
7E4BRJ	AhWRKY107	4.01724	15.5259	0	1.83885
7TT8S3	AhWRKY65	6.46364	13.0037	0.000454908	0.899921
95H00J	AhWRKY158	3.28503	2.2081	0.493257	-0.51457
96XQBG	AhWRKY83	1.09829	2.03756	0.0488917	0.778836
9C1IJD	AhWRKY51	3.32259	5.62343	0.202213	0.633274
9FGC6P	AhWRKY81	2.28643	7.20178	4.82e-09	1.482
A3ULYL	AhWRKY115	0.249449	0.320905	0.965309	0.241114
A6JJY3	AhWRKY84	2.07004	2.17877	0.949693	-0.026143
A8EX91	AhWRKY133	1.98233	7.87885	0	1.87897
ALL85F	AhWRKY134	4.94628	5.87443	0.941502	0.149364
B1IT3E	AhWRKY130	2.07091	2.47814	0.894375	0.273876
B8J05C	AhWRKY71	1.36772	1.57818	0.929168	0.187492
CVA9UE	AhWRKY6	0.753903	2.02489	6.75e-06	1.30414
D15G2D	AhWRKY127	0.346928	2.48903	0	2.64176
D3ZAML	AhWRKY46	2.40155	5.0335	0.011955	0.883654
DVQ9X5	AhWRKY45	0.402064	1.07179	0.0290154	0.98577
E3SE4T	AhWRKY72	1.75434	1.79184	0.881805	0.30177
EDW718	AhWRKY79	3.13897	10.2526	8.52e-14	1.60282
EJ82H8	AhWRKY50	2.23556	9.68413	0	2.02434
EXJ5K8	AhWRKY129	6.09972	30.1849	0	2.17896
EXY78R	AhWRKY64	0.619208	3.63378	2.35e-14	2.36681
F3IAW8	AhWRKY52	2.43862	3.11199	0.878644	0.295234
FP3Q5V	AhWRKY16	6.74239	21.4105	3.21e-14	1.5623
FZU8AD	AhWRKY108	13.2528	28.3688	1.96e-05	0.996917
G729YX	AhWRKY148	4.91234	17.6449	0	1.89055
GQZA4M	AhWRKY150	7.28478	16.7209	1.14e-06	1.13609
GV8AWD	AhWRKY12	1.34542	1.66297	0.926208	0.198029
GYR78M	AhWRKY101	6.9191	8.80292	0.912035	0.248326
I9PJJN	AhWRKY58	1.75263	9.65928	0	2.28681
IC6AW7	AhWRKY126	3.96057	7.02234	0.0181385	0.738047
J0NZC0	AhWRKY73	1.88611	4.82407	6.7e-06	1.23533
J88C4R	AhWRKY140	1.15667	4.3597	2.26e-11	1.78143
JRMF73	AhWRKY66	0.81801	1.76654	0.00426028	0.995395
K37UFQ	AhWRKY136	3.96176	3.23724	0.385533	-0.522885
KJLF7A	AhWRKY157	2.32227	19.5216	0	2.95021
KK3V44	AhWRKY97	4.8149	59.6354	0	3.13213
KL0M69	AhWRKY75	0.824713	0.452651	0.520453	-0.938774
L6TRL0	AhWRKY25	0.325718	3.65965	0	3.29785
M3PRRA	AhWRKY1	3.82752	4.60443	0.945988	0.167706
MYRR9C	AhWRKY76	2.6668	14.5312	0	2.33746
NA5G54	AhWRKY7	0.201003	1.29712	1.44e-15	2.55206
P7H0T0	AhWRKY132	0.069478	1.49987	5.87e-13	3.61161
P8AW7B	AhWRKY77	4.6159	3.56415	0.668691	-0.434968
QVC0B1	AhWRKY67	2.29927	10.9086	0	2.11273
S25UJZ	AhWRKY2	2.22085	6.71653	8.71e-12	1.49433
S3AGI0	AhWRKY20	4.83032	9.10692	0.0162804	0.751895
SGU002	AhWRKY143	79.1093	79.687	0.971293	0.31315
SLD8K7	AhWRKY124	2.2571	2.21537	0.948753	-0.0830776
TAM8B0	AhWRKY152	1.22969	2.31545	0.0241373	0.769308
TC7Y0P	AhWRKY87	5.7576	29.3566	0	2.25945
TUK55Y	AhWRKY93	1.34213	3.07969	0.135077	0.738492
V3AFID	AhWRKY118	3.9656	4.98499	0.923601	0.23042
VCGU4G	AhWRKY121	1.76458	4.35215	4.82e-06	1.15013
VPG7BH	AhWRKY40	3.22716	7.05894	0.000107254	1.01147
VPMT8W	AhWRKY103	3.00578	3.09844	0.948128	-0.0512347
W56I62	AhWRKY26	8.02153	18.624	1.82e-06	1.07514
W73X2G	AhWRKY92	1.70114	2.29712	0.901851	0.286745
WD74W9	AhWRKY147	2.91309	7.12445	8.86e-07	1.19
WH2E03	AhWRKY54	2.50351	3.67075	0.629696	0.451447
WH6N3S	AhWRKY17	5.04537	57.0874	0	3.379
XUAL01	AhWRKY139	7.39402	26.3657	0	1.72816
Y4PUSS	AhWRKY47	1.06766	1.70877	0.538983	0.551864
Y7DSHF	AhWRKY37	5.72379	7.1537	0.937547	0.223653
YJ3JQK	AhWRKY53	6.06153	5.22679	0.86667	-0.318902
Z92S4S	AhWRKY8	0.107715	0.672383	7.81e-05	2.22517
ZEA1CF	AhWRKY68	4.23852	15.7834	0	1.78241
ZN7Y7A	AhWRKY3	3.3834	9.65371	4.75e-10	1.34649
ZTD7SX	AhWRKY120	0.06189	2.27729	0	4.23711

## Sheet: 85d
S6 Table. RNA-seq data of 158 AhWRKY genes that were used in this study.
Gene Name	Gene ID	85d-CK	85d-T	FDR	log2FC
091A4A	AhWRKY85	2.33884	2.19089	0.918495	0.0800243
13YX47	AhWRKY43	6.80523	4.5707	0.834108	-0.405514
1B7IGJ	AhWRKY128	3.31908	3.3117	0.923645	0.17533
1D4W9H	AhWRKY106	1.02924	0.767701	0.900137	-0.231919
206U1W	AhWRKY32	11.1474	10.5557	0.943724	-0.0559138
20ME3S	AhWRKY125	2.67483	1.38662	0.566773	-0.59509
2161LW	AhWRKY33	0.70882	0.427173	0.819748	-0.532345
2G4BRW	AhWRKY154	9.30646	6.78943	0.903564	-0.277892
30ZBSQ	AhWRKY49	2.12046	1.74026	0.91727	-0.101784
3BGC1E	AhWRKY94	2.3773	1.22038	0.260114	-0.767989
3RY6J8	AhWRKY96	8.43651	17.4686	0.00740997	1.0132
4IR4XJ	AhWRKY82	0.463715	0.497426	0.924951	-0.179166
4YP4NP	AhWRKY21	1.9024	2.9929	0.12703	0.829005
5041YP	AhWRKY4	2.07583	1.59476	0.903672	-0.203221
5V6QPU	AhWRKY56	7.40982	6.19311	0.956753	-0.0768277
62XZQ4	AhWRKY78	4.7491	3.4631	0.897317	-0.299931
65NT4G	AhWRKY24	1.45255	0.51306	0.00206137	-1.29034
691ACA	AhWRKY42	1.98147	0.988053	0.171681	-0.816785
6J54UY	AhWRKY155	0.360848	1.13286	0.00370967	1.65972
71ALCZ	AhWRKY44	4.85538	5.95998	0.664054	0.540028
74VGR2	AhWRKY18	0.66919	0.757829	0.88384	0.34972
77CZVH	AhWRKY112	15.2911	6.99916	0.0290235	-0.944046
79471H	AhWRKY135	3.54909	2.73154	0.902009	-0.224776
7E4BRJ	AhWRKY107	9.2753	14.6733	0.0871315	0.832887
7TT8S3	AhWRKY65	9.13242	11.3154	0.783188	0.475724
95H00J	AhWRKY158	3.42766	0.648527	2.81e-11	-2.33013
96XQBG	AhWRKY83	2.08157	2.45847	0.800119	0.41587
9C1IJD	AhWRKY51	6.15148	1.52636	3.07e-07	-1.78685
9FGC6P	AhWRKY81	3.12751	5.71495	0.00978842	1.03425
A3ULYL	AhWRKY115	0.225403	0.307623	0.849595	0.615516
A6JJY3	AhWRKY84	2.26084	1.62959	0.874259	-0.297278
A8EX91	AhWRKY133	2.89036	1.32324	0.0486322	-0.906041
ALL85F	AhWRKY134	7.29062	2.23813	9.28e-06	-1.51006
B1IT3E	AhWRKY130	4.10845	1.67161	0.221294	-0.77459
B6D6GK	AhWRKY113	0.647847	0.502614	0.926772	-0.162796
B8J05C	AhWRKY71	2.48117	1.60615	0.853371	-0.341271
BFRG35	AhWRKY100	0.745381	0.27362	0.275548	-1.14681
CVA9UE	AhWRKY6	1.45599	2.72827	0.00556616	1.07814
D15G2D	AhWRKY127	2.22025	2.29313	0.881331	0.30188
D3ZAML	AhWRKY46	4.56382	3.0159	0.760448	-0.464468
DVQ9X5	AhWRKY45	1.43763	0.84158	0.588084	-0.598844
E3SE4T	AhWRKY72	2.26883	1.43539	0.891841	-0.247565
EDW718	AhWRKY79	3.64405	7.41844	0.000346993	1.19836
EJ82H8	AhWRKY50	2.39647	1.25399	0.235767	-0.747348
ELQ752	AhWRKY86	0.636932	0.715311	0.808525	0.606735
EXJ5K8	AhWRKY129	5.62641	3.28581	0.218151	-0.756864
EXY78R	AhWRKY64	2.96148	3.27329	0.863572	0.318888
F3IAW8	AhWRKY52	3.69549	2.10944	0.439309	-0.655363
FP3Q5V	AhWRKY16	4.18068	8.87668	9.07e-05	1.26403
FZU8AD	AhWRKY108	17.8641	17.7092	0.967896	0.168867
G729YX	AhWRKY148	5.66457	2.40877	0.00705411	-1.06659
GQZA4M	AhWRKY150	21.5754	21.5024	0.959137	0.130847
GV8AWD	AhWRKY12	2.35458	0.958925	0.0110151	-1.09714
GYR78M	AhWRKY101	7.72036	3.48946	0.0307955	-0.960216
I9PJJN	AhWRKY58	2.97683	7.45805	3.39e-05	1.41835
IC6AW7	AhWRKY126	6.15397	4.7721	0.922916	-0.218462
J0NZC0	AhWRKY73	3.54021	3.43947	0.918147	0.11631
J88C4R	AhWRKY140	2.63283	2.78524	0.887154	0.25764
JRMF73	AhWRKY66	0.405957	1.60472	6.76e-09	2.08569
K37UFQ	AhWRKY136	2.5986	2.04961	0.613476	-0.562866
KJLF7A	AhWRKY157	10.2433	10.7554	0.924846	0.254677
KK3V44	AhWRKY97	10.204	3.16855	1.27e-05	-1.45784
L6TRL0	AhWRKY25	3.54461	5.44042	0.186527	0.761402
M3PRRA	AhWRKY1	4.55931	3.52692	0.9275	-0.190515
MYRR9C	AhWRKY76	8.0694	11.5907	0.315906	0.698398
NA5G54	AhWRKY7	0.319823	0.619546	0.822254	0.47427
P7H0T0	AhWRKY132	2.54244	1.16987	0.167091	-0.920583
P8AW7B	AhWRKY77	2.17416	0.849968	0.00757326	-1.19455
QVC0B1	AhWRKY67	1.99203	5.67052	6.42e-08	1.67103
S25UJZ	AhWRKY2	2.35179	5.47728	9.05e-06	1.39148
S3AGI0	AhWRKY20	7.84204	4.07559	0.146536	-0.802914
SGU002	AhWRKY143	29.9613	114.425	5.48e-13	2.00476
SLD8K7	AhWRKY124	2.3456	1.42071	0.636993	-0.550238
T3YMAA	AhWRKY55	1.60966	0.480961	0.0149491	-1.29734
TAM8B0	AhWRKY152	3.29687	4.45542	0.0577645	0.867182
TC7Y0P	AhWRKY87	16.1537	8.182	0.166567	-0.801666
TUK55Y	AhWRKY93	3.8067	2.27888	0.730555	-0.492792
V3AFID	AhWRKY118	5.54543	5.35483	0.942138	0.126747
VCGU4G	AhWRKY121	3.40303	3.82697	0.823879	0.402058
VPG7BH	AhWRKY40	3.16657	4.85151	0.735848	0.477068
VPMT8W	AhWRKY103	2.36128	3.30457	0.427033	0.6556
W56I62	AhWRKY26	12.5314	12.7388	0.960124	0.247699
W73X2G	AhWRKY92	1.53577	1.49444	0.922946	0.00781653
WD74W9	AhWRKY147	2.511	4.13103	0.0581664	0.886768
WH2E03	AhWRKY54	3.7154	2.34122	0.763242	-0.486907
WH6N3S	AhWRKY17	5.85382	2.01512	0.000541183	-1.26599
XUAL01	AhWRKY139	11.0926	8.92999	0.957202	-0.13734
Y4PUSS	AhWRKY47	2.26476	1.06648	0.179715	-0.822065
Y7DSHF	AhWRKY37	7.43065	6.60705	0.954918	0.0104903
YJ3JQK	AhWRKY53	4.71593	4.1994	0.938957	0.0134205
Z92S4S	AhWRKY8	0.645006	0.815447	0.919393	0.273804
ZEA1CF	AhWRKY68	6.14575	2.38195	0.00136369	-1.18145
ZN7Y7A	AhWRKY3	2.58583	3.38263	0.598687	0.567066

## Sheet: 95d
S6 Table. RNA-seq data of 158 AhWRKY genes that were used in this study.
Gene Name	Gene ID	95d-CK	95d-T	FDR	log2FC
091A4A	AhWRKY85	4.01348	4.20326	0.935732	-0.0357964
13YX47	AhWRKY43	7.60505	32.0462	8.33e-15	2.01922
1B7IGJ	AhWRKY128	2.04203	7.64298	1.06e-11	1.85742
1D4W9H	AhWRKY106	0.818957	2.38371	5.22e-06	1.47571
1JA0E6	AhWRKY57	0.951575	2.18304	0.0267486	1.04226
206U1W	AhWRKY32	39.3439	104.057	2e-06	1.35094
20ME3S	AhWRKY125	2.10342	1.27976	0.0808508	-0.833591
2161LW	AhWRKY33	0.431159	0.318652	0.911783	-0.47187
2G4BRW	AhWRKY154	13.8464	25.1631	0.041976	0.837652
30ZBSQ	AhWRKY49	1.016	8.73583	0	3.01854
3BGC1E	AhWRKY94	1.75292	1.44247	0.868391	-0.31808
3RY6J8	AhWRKY96	29.946	50.2632	0.262474	0.709316
4IR4XJ	AhWRKY82	0.381396	1.48972	0.000781794	1.32489
4YP4NP	AhWRKY21	3.31098	3.24544	0.932622	-0.0895158
5041YP	AhWRKY4	1.63474	1.8557	0.922376	0.139284
5V6QPU	AhWRKY56	5.234	15.1094	2.14e-08	1.52769
62XZQ4	AhWRKY78	3.53655	4.05746	0.935801	0.166639
65NT4G	AhWRKY24	0.438998	1.42446	2.4e-06	1.62731
691ACA	AhWRKY42	1.43322	1.3079	0.916805	-0.168856
6J54UY	AhWRKY155	1.65015	10.0701	0	2.51639
71ALCZ	AhWRKY44	3.24092	12.0228	4.31e-09	1.61419
74VGR2	AhWRKY18	0.676469	1.47064	0.0240548	1.05075
77CZVH	AhWRKY112	35.8926	96.6147	8.26e-07	1.38873
79471H	AhWRKY135	1.51996	2.83994	0.559785	0.56843
7E4BRJ	AhWRKY107	13.0135	32.5248	9.75e-06	1.2784
7TT8S3	AhWRKY65	7.32982	17.1729	8.66e-05	1.18217
95H00J	AhWRKY158	2.16485	2.54751	0.901538	0.23218
96XQBG	AhWRKY83	1.95646	4.90284	2.66e-05	1.27948
9C1IJD	AhWRKY51	23.2576	54.7413	0.00012575	1.16355
9FGC6P	AhWRKY81	3.203	7.91011	8.98e-07	1.47983
A6JJY3	AhWRKY84	3.05089	1.84861	0.135311	-0.753793
A8EX91	AhWRKY133	1.93763	6.09511	2.62e-09	1.62301
ALL85F	AhWRKY134	24.1967	50.5208	0.00235397	1.02264
B1IT3E	AhWRKY130	2.51512	2.01565	0.743509	-0.466173
B4MGNH	AhWRKY61	0.16695	1.75137	1.6e-12	3.10038
B6D6GK	AhWRKY113	0.379858	0.317296	0.947488	-0.306137
B8J05C	AhWRKY71	2.57645	3.01532	0.893893	0.268611
BFRG35	AhWRKY100	0.809643	0.585153	0.877373	-0.479285
CVA9UE	AhWRKY6	1.99909	4.87475	6.18e-05	1.23661
D15G2D	AhWRKY127	0.845665	3.1425	5.26e-11	1.91059
D3ZAML	AhWRKY46	3.14488	4.86253	0.323457	0.679172
D6XHXS	AhWRKY99	0.446517	1.9426	2.71e-07	1.98993
DVQ9X5	AhWRKY45	0.51074	1.86055	4.19e-08	1.78963
E3SE4T	AhWRKY72	1.29016	1.63044	0.931062	-0.0112588
EDW718	AhWRKY79	8.05326	19.2131	4.07e-05	1.21354
EJ82H8	AhWRKY50	2.3631	9.43502	1.32e-13	1.94784
EXJ5K8	AhWRKY129	6.40646	17.6647	1.27e-06	1.37001
EXY78R	AhWRKY64	1.49215	7.80177	9.77e-15	2.30569
F3IAW8	AhWRKY52	2.6897	3.04304	0.915611	0.185382
FP3Q5V	AhWRKY16	13.4895	23.1746	0.202056	0.740207
FZU8AD	AhWRKY108	15.8768	36.3196	0.000175755	1.15279
G729YX	AhWRKY148	5.09801	6.52616	0.90765	0.274042
GQZA4M	AhWRKY150	22.7821	36.2248	0.655824	0.557018
GV8AWD	AhWRKY12	1.65095	1.01927	0.2766	-0.724932
GYR78M	AhWRKY101	15.665	71.8414	1.11e-16	2.15497
I0TYPH	AhWRKY98	0.173426	0.511193	0.0631286	1.37814
I3Z0BD	AhWRKY74	0.637437	7.14848	0	3.35912
I9PJJN	AhWRKY58	4.1327	17.2905	1.02e-13	2.05766
IC6AW7	AhWRKY126	5.50137	6.08394	0.932999	-0.209921
J0NZC0	AhWRKY73	9.02699	19.0807	0.00187288	1.02315
J88C4R	AhWRKY140	2.6352	6.83892	1.83e-05	1.32307
JRMF73	AhWRKY66	1.31729	4.01773	2.22e-07	1.55132
K37UFQ	AhWRKY136	2.86424	2.13607	0.903192	-0.25986
KJLF7A	AhWRKY157	10.0332	30.9306	1.14e-08	1.55161
KK3V44	AhWRKY97	8.66052	17.8506	0.0127505	0.910844
KL0M69	AhWRKY75	0.991201	0.450262	0.248747	-1.07755
L6TRL0	AhWRKY25	4.4543	11.528	1.18e-05	1.28536
LLK29R	AhWRKY63	0.131674	1.11396	1.14e-09	2.76264
M3PRRA	AhWRKY1	3.1385	4.25364	0.817235	0.398578
MYRR9C	AhWRKY76	9.36701	23.3662	1.05e-05	1.27675
NA5G54	AhWRKY7	0.477746	2.58862	5.55e-16	2.46734
NQHE67	AhWRKY80	0.366333	0.998834	0.00179129	1.35275
P7H0T0	AhWRKY132	0.633846	5.19833	0	2.90168
P8AW7B	AhWRKY77	3.60866	2.65818	0.69491	-0.482088
QVC0B1	AhWRKY67	5.41842	13.4282	1.38e-05	1.27043
S25UJZ	AhWRKY2	6.28085	13.6782	0.000612348	1.08287
S3AGI0	AhWRKY20	12.9254	38.9264	8.24e-09	1.55988
SGU002	AhWRKY143	113.471	56.3197	0.00928586	-0.972839
SLD8K7	AhWRKY124	2.37078	1.37862	0.120816	-0.771431
T3YMAA	AhWRKY55	0.521871	0.744712	0.943971	0.263761
TAM8B0	AhWRKY152	5.18735	1.80519	5.52e-09	-1.62253
TC7Y0P	AhWRKY87	8.82657	33.5067	5.81e-13	1.88424
TUK55Y	AhWRKY93	1.48226	3.19124	0.106628	0.846083
U5J94J	AhWRKY9	0.208953	0.90566	1.72e-06	1.98282
V3AFID	AhWRKY118	4.58381	5.22965	0.940074	0.152425
VCGU4G	AhWRKY121	4.3881	5.91444	0.775327	0.441652
VPG7BH	AhWRKY40	6.92662	7.00745	0.948381	-0.0311437
VPMT8W	AhWRKY103	3.4605	4.10443	0.879331	0.294954
W56I62	AhWRKY26	11.0784	23.8984	0.000272113	1.13204
W73X2G	AhWRKY92	2.62303	2.49413	0.909374	-0.203243
WD74W9	AhWRKY147	4.10216	6.74797	0.284589	0.66347
WH2E03	AhWRKY54	2.8289	2.5328	0.934337	-0.195395
WH6N3S	AhWRKY17	6.8667	15.4655	0.00428668	0.978751
XUAL01	AhWRKY139	8.5603	24.9649	3.48e-08	1.50572
Y4PUSS	AhWRKY47	2.13114	1.15216	0.0188982	-0.96278
Y7DSHF	AhWRKY37	5.42792	6.93175	0.899496	0.313593
YJ3JQK	AhWRKY53	5.03787	3.4057	0.365468	-0.628113
Z92S4S	AhWRKY8	0.187604	1.42878	2.62e-09	2.56431
ZEA1CF	AhWRKY68	5.00811	5.06468	0.944006	-0.0786909
ZN7Y7A	AhWRKY3	4.84451	6.0788	0.908413	0.312781

## Sheet: 100d
S6 Table. RNA-seq data of 158 AhWRKY genes that were used in this study.
Gene Name	Gene ID	100d-CK	100d-T	FDR	log2FC
091A4A	AhWRKY85	4.89313	3.68445	0.835622	-0.357965
13YX47	AhWRKY43	12.2383	14.0433	0.627998	0.482572
1B7IGJ	AhWRKY128	25.3624	12.6063	0.00021271	-0.946033
1D4W9H	AhWRKY106	4.23681	1.47115	2.48e-09	-1.45238
1JA0E6	AhWRKY57	0.519889	0.603285	0.972013	0.252339
206U1W	AhWRKY32	20.1797	28.1155	0.339338	0.564646
20ME3S	AhWRKY125	1.76905	1.48469	0.938138	-0.173894
2161LW	AhWRKY33	0.795724	0.437483	0.489945	-0.763578
2G4BRW	AhWRKY154	12.0603	14.2852	0.906996	0.304994
30ZBSQ	AhWRKY49	6.61382	2.02429	5.11e-11	-1.62983
3BGC1E	AhWRKY94	2.00681	1.67708	0.933165	-0.194816
3RY6J8	AhWRKY96	51.4627	42.5294	0.966289	-0.258823
4IR4XJ	AhWRKY82	3.42684	1.76469	0.00631558	-0.868972
4YP4NP	AhWRKY21	5.14843	4.64327	0.954078	-0.0997907
5041YP	AhWRKY4	1.3534	1.73261	0.78997	0.415694
5V6QPU	AhWRKY56	14.3026	16.14	0.95888	0.270091
62XZQ4	AhWRKY78	4.23207	4.96394	0.902898	0.294099
65NT4G	AhWRKY24	2.73043	1.1995	4.1e-05	-1.11486
691ACA	AhWRKY42	1.68771	2.3511	0.463795	0.537495
6J54UY	AhWRKY155	2.22479	2.74277	0.842955	0.410707
71ALCZ	AhWRKY44	32.5402	18.7003	0.0209046	-0.75713
74VGR2	AhWRKY18	2.88628	1.03809	3.46e-07	-1.39573
77CZVH	AhWRKY112	30.9983	35.5251	0.962064	0.258359
79471H	AhWRKY135	4.13787	4.19757	0.95662	0.0456428
7E4BRJ	AhWRKY107	51.9246	42.1444	0.973095	-0.240034
7TT8S3	AhWRKY65	26.0316	25.5333	0.98399	0.0382648
95H00J	AhWRKY158	1.22962	2.93583	1.6e-06	1.31633
96XQBG	AhWRKY83	7.9063	4.56481	0.028885	-0.728645
9C1IJD	AhWRKY51	8.60445	10.5437	0.856172	0.341359
9FGC6P	AhWRKY81	8.06479	10.1917	0.852057	0.345467
A3ULYL	AhWRKY115	0.308422	0.223918	0.965345	-0.386461
A6JJY3	AhWRKY84	1.51212	1.79895	0.891352	0.302174
A8EX91	AhWRKY133	3.65615	3.74339	0.962926	0.140531
ALL85F	AhWRKY134	8.60079	7.70699	0.960048	-0.0941889
B1IT3E	AhWRKY130	1.57303	3.2585	0.2787	0.631978
B6D6GK	AhWRKY113	0.577761	0.275157	0.399146	-0.940812
B8J05C	AhWRKY71	3.50623	2.0039	0.0192974	-0.786743
BFRG35	AhWRKY100	0.676716	0.524047	0.963687	-0.29443
CVA9UE	AhWRKY6	8.15431	3.95337	0.00012947	-0.979594
D15G2D	AhWRKY127	5.36274	2.72759	0.00181502	-0.87141
D3ZAML	AhWRKY46	5.11219	12.0482	2.68e-07	1.25152
DVQ9X5	AhWRKY45	2.00877	0.760161	0.000145437	-1.1266
E3SE4T	AhWRKY72	2.24493	2.43107	0.681634	0.459017
EDW718	AhWRKY79	15.3108	11.1396	0.849896	-0.396292
EJ82H8	AhWRKY50	5.2464	4.19322	0.942133	-0.250784
EXJ5K8	AhWRKY129	12.9543	11.7875	0.976154	-0.0777895
EXY78R	AhWRKY64	9.2949	7.90923	0.945481	-0.169483
F3IAW8	AhWRKY52	3.6241	2.97237	0.911004	-0.255031
FP3Q5V	AhWRKY16	23.5326	20.3694	0.983983	-0.158743
FZU8AD	AhWRKY108	31.5118	31.2138	0.98999	0.0499741
G729YX	AhWRKY148	4.18484	7.18134	0.00292952	0.853098
GQZA4M	AhWRKY150	49.4372	26.7759	0.00431146	-0.8222
GV8AWD	AhWRKY12	2.10969	1.71548	0.919238	-0.237703
GYR78M	AhWRKY101	13.3089	19.6973	0.150827	0.626403
I0TYPH	AhWRKY98	0.875542	0.323956	0.00287589	-1.32081
I3Z0BD	AhWRKY74	1.45333	1.03345	0.927256	-0.337359
I9PJJN	AhWRKY58	19.0871	12.8298	0.380372	-0.545683
IC6AW7	AhWRKY126	8.71109	10.8544	0.960182	0.184136
J0NZC0	AhWRKY73	9.49074	9.88529	0.960039	0.113558
J88C4R	AhWRKY140	10.0085	5.88633	0.0519759	-0.701875
JRMF73	AhWRKY66	2.97429	2.1049	0.733536	-0.42951
K37UFQ	AhWRKY136	2.20731	3.495	0.27516	0.581296
KJLF7A	AhWRKY157	30.1738	26.4884	0.980733	-0.126262
KK3V44	AhWRKY97	15.5569	13.8264	0.972396	0.0266975
KL0M69	AhWRKY75	0.679475	0.380041	0.902702	-0.726971
L6TRL0	AhWRKY25	16.6771	14.0802	0.96691	-0.181541
M3PRRA	AhWRKY1	4.63745	5.72088	0.840429	0.363523
MYRR9C	AhWRKY76	36.6877	19.8124	0.120545	-0.653292
NA5G54	AhWRKY7	6.10891	2.09271	1.76e-10	-1.46821
NQHE67	AhWRKY80	1.02672	1.44211	0.602903	0.542419
P7H0T0	AhWRKY132	5.51852	2.28097	2.07e-05	-1.19494
P8AW7B	AhWRKY77	2.08795	2.88285	0.491427	0.545846
QVC0B1	AhWRKY67	14.6381	10.9052	0.87892	-0.356713
S25UJZ	AhWRKY2	11.8217	9.27067	0.943573	-0.287907
S3AGI0	AhWRKY20	15.0439	16.2749	0.959003	0.202666
SGU002	AhWRKY143	110.576	15.9794	0	-2.7254
SLD8K7	AhWRKY124	2.26767	2.28955	0.953199	0.0743528
T3YMAA	AhWRKY55*	3.05026	1.09719	3.92e-06	-1.38836
TAM8B0	AhWRKY152	2.047	3.05938	0.776823	0.397903
TC7Y0P	AhWRKY87	22.749	23.2615	0.984569	0.0920276
TUK55Y	AhWRKY93	3.60729	3.59465	0.939772	-0.160408
U5J94J	AhWRKY9	0.745299	0.730824	0.961459	0.0280137
V3AFID	AhWRKY118	6.04322	7.92482	0.684591	0.450631
VCGU4G	AhWRKY121	5.09262	6.37014	0.749385	0.418569
VPG7BH	AhWRKY40	7.80362	10.7112	0.647721	0.460811
VPMT8W	AhWRKY103	5.18563	4.40922	0.899293	-0.279812
W56I62	AhWRKY26	22.8013	22.6818	0.990733	0.0514827
W73X2G	AhWRKY92	2.10373	1.72321	0.939729	-0.197242
WD74W9	AhWRKY147	14.7499	5.68638	5.98e-09	-1.32013
WH2E03	AhWRKY54	2.71812	3.64795	0.581807	0.484306
WH6N3S	AhWRKY17	11.6532	12.6853	0.949961	0.192656
XUAL01	AhWRKY139	20.4655	23.5724	0.964309	0.268985
Y4PUSS	AhWRKY47	2.33445	1.64845	0.739155	-0.436762
Y7DSHF	AhWRKY37	11.1133	10.7462	0.978198	0.0130841
YJ3JQK	AhWRKY53	4.95583	5.66789	0.910921	0.272513
Z92S4S	AhWRKY8	1.98185	1.64464	0.94565	-0.147353
ZEA1CF	AhWRKY68	3.19307	6.68666	3.27e-06	1.15182
ZN7Y7A	AhWRKY3	6.59868	6.84304	0.9709	0.115994
ZTD7SX	AhWRKY120	0.871838	0.543327	0.934925	-0.598365

## Sheet: Confirmation of RNA-Seq results
Confirmation of RNA-Seq results by quantitative real-time PCR (qRT-PCR)
Gene ID	Gene Name	80d		85d		95d		100d
		qPCR (log2 of fold change)	RNA-Seq (log2 of fold change)	qPCR (log2 of fold change)	RNA-Seq (log2 of fold change)	qPCR (log2 of fold change)	RNA-Seq (log2 of fold change)	qPCR (log2 of fold change)	RNA-Seq (log2 of fold change)
AhWRKY66	JRMF73	1.1861	1.11074	1.82974	1.98292	1.46986	1.60881	-0.604915	-0.498793
AhWRKY18	74VGR2	1.17419	0.909014	0.279965	0.179456	1.27685	1.12035	-1.1589	-1.47528
AhWRKY154	2G4BRW	1.39487	1.11414	-0.663333	-0.454942	1.02283	0.861795	0.344717	0.244261
AhWRKY56	5V6QPU	1.35989	1.91409	-0.726667	-0.258774	1.1168	1.52946	0.27863	0.174362
AhWRKY157	KJLF7A	2.12874	3.07146	0.159591	0.0703726	1.06561	1.62426	-0.119524	-0.187935
AhWRKY26	W56I62	1.1732	1.21521	0.438661	0.0236825	1.05959	1.10917	-0.334849	-0.00758177
AhWRKY6	CVA9UE	1.5468	1.42539	1.04468	0.905981	1.2289	1.28598	-1.57899	-1.04448
AhWRKY150	GQZA4M	1.55658	1.19869	-0.373197	-0.00488961	0.808131	0.669079	-0.568388	-0.884663
AhWRKY67	QVC0B1	1.52477	2.24621	1.26674	1.50924	1.11704	1.30933	-0.64093	-0.42472
AhWRKY87	TC7Y0P	1.54826	2.35015	-1.00168	-0.981337	1.30469	1.92452	0.154333	0.0321406
AhWRKY16	FP3Q5V	1.46374	1.66698	1.0915	1.08628	1.00452	0.780709	-0.472192	-0.208257
