# Supplementary material for: Identification and expression analysis of WRKY gene family under drought stress in peanut (Arachis hypogaea L.)
Source: PLoS One. 2020 Apr 9;15(4):e0231396. doi: 10.1371/journal.pone.0231396 (PMC7144997; doi:10.1371/journal.pone.0231396)
Supplement: S7 Table — (XLSX) [file pone.0231396.s010.xlsx]

## Sheet: GO and KEGG
S7 Table. Functional annotation of the differentially expressed AhWRKY genes under drought stress.
Gene Name	Gene ID	KEGG_A_class	KEGG_B_class	Pathway	GO Component	GO Function	GO Process
30ZBSQ	AhWRKY49	-	-	-	-	GO:0003677//DNA binding	GO:0010468//regulation of gene expression
50ZMU5	AhWRKY38	-	-	-	-	-	GO:0001101//response to acid chemical
5V6QPU	AhWRKY56	Organismal Systems;Environmental Information Processing	Environmental adaptation;Signal transduction	ko04626//Plant-pathogen interaction;ko04016//MAPK signaling pathway - plant	-	GO:0003677//DNA binding	GO:0010468//regulation of gene expression
6J54UY	AhWRKY155	-	-	-	-	GO:0003677//DNA binding	GO:0010467//gene expression;GO:0034645//cellular macromolecule biosynthetic process;GO:0050794//regulation of cellular process;GO:0051707//response to other organism
74VGR2	AhWRKY18	Organismal Systems;Environmental Information Processing	Environmental adaptation;Signal transduction	ko04626//Plant-pathogen interaction;ko04016//MAPK signaling pathway - plant	-	-	-
7E4BRJ	AhWRKY107	-	-	-	-	-	GO:0006811//ion transport;GO:0009987//cellular process
A8EX91	AhWRKY133	Organismal Systems;Environmental Information Processing	Environmental adaptation;Signal transduction	ko04626//Plant-pathogen interaction;ko04016//MAPK signaling pathway - plant	-	-	-
D6XHXS	AhWRKY99	-	-	-	GO:0043231//intracellular membrane-bounded organelle	GO:0001071//nucleic acid binding transcription factor activity;GO:0003677//DNA binding	GO:0006355//regulation of transcription, DNA-templated;GO:0009247//glycolipid biosynthetic process;GO:0009267//cellular response to starvation;GO:0009414//response to water deprivation;GO:0009725//response to hormone;GO:0032104//regulation of response to extracellular stimulus;GO:0048528//post-embryonic root development
EJ82H8	AhWRKY50	Organismal Systems;Environmental Information Processing	Environmental adaptation;Signal transduction	ko04626//Plant-pathogen interaction;ko04016//MAPK signaling pathway - plant	-	-	-
G729YX	AhWRKY148	-	-	-	-	GO:0003677//DNA binding	GO:0010468//regulation of gene expression
GYR78M	AhWRKY101	-	-	-	-	-	GO:0009987//cellular process;GO:0050896//response to stimulus
I0TYPH	AhWRKY98	Organismal Systems;Environmental Information Processing	Environmental adaptation;Signal transduction	ko04626//Plant-pathogen interaction;ko04016//MAPK signaling pathway - plant	-	-	-
I3Z0BD	AhWRKY74	-	-	-	-	GO:0003677//DNA binding	GO:0010467//gene expression;GO:0034645//cellular macromolecule biosynthetic process;GO:0050794//regulation of cellular process;GO:0051707//response to other organism
JRMF73	AhWRKY66	-	-	-	-	GO:0003677//DNA binding	GO:0010468//regulation of gene expression
KK3V44	AhWRKY97	-	-	-	-	GO:0003677//DNA binding	GO:0001101//response to acid chemical;GO:0010468//regulation of gene expression
L6TRL0	AhWRKY25	-	-	-	-	-	GO:0006811//ion transport;GO:0009987//cellular process
S25UJZ	AhWRKY2	-	-	-	-	GO:0003677//DNA binding	GO:0010468//regulation of gene expression
S3AGI0	AhWRKY20	-	-	-	-	-	GO:0009987//cellular process;GO:0050896//response to stimulus
SGU002	AhWRKY143	-	-	-	-	GO:0003677//DNA binding	GO:0010468//regulation of gene expression
WH6N3S	AhWRKY17	-	-	-	-	GO:0003677//DNA binding	GO:0001101//response to acid chemical;GO:0010468//regulation of gene expression
XUAL01	AhWRKY139	Organismal Systems;Environmental Information Processing	Environmental adaptation;Signal transduction	ko04626//Plant-pathogen interaction;ko04016//MAPK signaling pathway - plant	-	GO:0003677//DNA binding	GO:0010468//regulation of gene expression
ZEA1CF	AhWRKY68	-	-	-	-	GO:0003677//DNA binding	GO:0010468//regulation of gene expression
TAM8B0	AhWRKY152	Organismal Systems	Environmental adaptation	ko04626//Plant-pathogen interaction
ZTD7SX	AhWRKY120	-	-	-	-	-	GO:0001101//response to acid chemical
